# Supplementary material for: A seven-membered cell wall related transglycosylase gene family in Aspergillus niger is relevant for cell wall integrity in cell wall mutants with reduced α-glucan or galactomannan
Source: Cell Surf. 2020 Mar 21;6:100039. doi: 10.1016/j.tcsw.2020.100039 (PMC7389268; doi:10.1016/j.tcsw.2020.100039)
Supplement: Supplementary Table S1 — Expression data of crh genes during spore maturation at 2 days, 5 days and 8 days. Data from Teertstra et al., 2017. [file mmc1.xlsx]

## Sheet: Sheet1
				FPKM
Gene	An ID	NRRL3 ID	ATCC1015 ID	2 days	5 days	8 days
crhA	An11g01540	NRRL3_10021	Aspni7|1178171	2.53564	0.778441	0.903453
crhB	An07g07530	NRRL3_04809	Aspni7|1134881	10.2216	6.50812	5.93738
crhC	An07g01160	NRRL3_04315	Aspni7|1164138	1.92214	1.28233	1.32285
crhD	An01g11010	NRRL3_02532	Aspni7|1142635	5.84555	5.6629	3.96808
crhE	An13g02510	NRRL3_01365	Aspni7|1141960	0.117346	0.0946944	0.276041
crhF	An16g02850	NRRL3_07085	Aspni7|1166076	54.7075	63.5832	83.3495
crhG	An15g05350	NRRL3_03998	Aspni7|40692	0.218506	0.335447	0.459223
