# Supplementary material for: A seven-membered cell wall related transglycosylase gene family in Aspergillus niger is relevant for cell wall integrity in cell wall mutants with reduced α-glucan or galactomannan
Source: Cell Surf. 2020 Mar 21;6:100039. doi: 10.1016/j.tcsw.2020.100039 (PMC7389268; doi:10.1016/j.tcsw.2020.100039)
Supplement: Supplementary Table S2 — Expression data of differentially expressed genes. Includes highlighted cell wall integrity (CWI) genes and cell wall biosynthetic genes as described by Pel et al., 2007. [file mmc2.xlsx]

## Sheet: Mut_vs_WT
ID	gene	baseMean	WT_70	WT_90	WT_avg	Mut_70	Mut_90	Mut_avg	log2FoldChange	FC up	FC	lfcSE	stat	pvalue	padj	Length	Description
NRRL3_00001		219.103	#N/A	#N/A	#N/A	#N/A	#N/A	#N/A	0.143084			0.133668	1.07044	0.28442	0.990615	3804	WD repeat and NACHT nucleoside triphosphatase domain-containing protein
NRRL3_00002		0.386201	#N/A	#N/A	#N/A	#N/A	#N/A	#N/A	-0.636476			2.26458	-0.281058	0.778666	NA	642	phenylacrylic acid decarboxylase
NRRL3_00003		0.512283	#N/A	#N/A	#N/A	#N/A	#N/A	#N/A	2.32628			1.89239	1.22928	0.218966	NA	1533	ferulic acid decarboxylase
NRRL3_00004		57.5959	#N/A	#N/A	#N/A	#N/A	#N/A	#N/A	-0.539474			0.202335	-2.66624	0.00767056	0.195801	3444	alpha-factor-transporting ATPase-like protein
NRRL3_00005		0	#N/A	#N/A	#N/A	#N/A	#N/A	#N/A	NA			NA	NA	NA	NA	786	aminotransferase class I and II family protein
NRRL3_00006		0.117065	#N/A	#N/A	#N/A	#N/A	#N/A	#N/A	-0.726193			3.53381	-0.205498	0.837183	NA	966	glycosyltransferase family 32 protein
NRRL3_00007		0.848245	#N/A	#N/A	#N/A	#N/A	#N/A	#N/A	-0.352405			1.47098	-0.239572	0.810662	NA	846	feruloyl esterase FaeA
NRRL3_00008		65.7813	56.8272	41.4884	49.1578	88.4272	76.3823	82.4048	0.743143			0.196012	3.79131	0.000149855	0.0100514	873	S-adenosyl-L-methionine-dependent methyltransferase domain-containing protein
NRRL3_00009		4.33631	#N/A	#N/A	#N/A	#N/A	#N/A	#N/A	-0.568757			0.727513	-0.781782	0.434343	0.990615	1728	2-isopropylmalate synthase
NRRL3_00010		0	#N/A	#N/A	#N/A	#N/A	#N/A	#N/A	NA			NA	NA	NA	NA	1476	major facilitator superfamily protein
NRRL3_00011		311.676	#N/A	#N/A	#N/A	#N/A	#N/A	#N/A	0.0146946			0.0951165	0.154491	0.877223	0.998857	864	hypothetical protein
NRRL3_00012		103.989	#N/A	#N/A	#N/A	#N/A	#N/A	#N/A	0.310599			0.158287	1.96225	0.049733	0.578103	597	hypothetical protein
NRRL3_00013		2209.94	1941.42	1778.15	1859.79	2398.99	2721.18	2560.09	0.467859			0.0613542	7.62555	2.43004e-14	1.50769e-11	1200	COMT-type O-methyltransferase family protein
NRRL3_00014		1.48441	#N/A	#N/A	#N/A	#N/A	#N/A	#N/A	0.452879			1.1728	0.386152	0.699384	NA	651	hypothetical protein
NRRL3_00015		26.2786	#N/A	#N/A	#N/A	#N/A	#N/A	#N/A	0.263544			0.299332	0.88044	0.378621	0.990615	762	S-adenosyl-L-methionine-dependent methyltransferase domain-containing protein
NRRL3_00016		1773.16	#N/A	#N/A	#N/A	#N/A	#N/A	#N/A	0.226905			0.0749405	3.0278	0.00246345	0.0860228	2244	alpha-galactosidase Mel36C
NRRL3_00017		0.367375	#N/A	#N/A	#N/A	#N/A	#N/A	#N/A	0.52338			2.0865	0.250841	0.801937	NA	315	hypothetical protein
NRRL3_00018		4.88507	#N/A	#N/A	#N/A	#N/A	#N/A	#N/A	-0.227287			0.625778	-0.363207	0.71645	0.998857	1506	histidine acid phosphatase-like protein
NRRL3_00019		0.504837	#N/A	#N/A	#N/A	#N/A	#N/A	#N/A	-1.2078			1.96056	-0.616047	0.537864	NA	909	globin/protoglobin domain-containing protein
NRRL3_00020		0	#N/A	#N/A	#N/A	#N/A	#N/A	#N/A	NA			NA	NA	NA	NA	207	hypothetical protein
NRRL3_00021		7.9805	#N/A	#N/A	#N/A	#N/A	#N/A	#N/A	-0.519223			0.512992	-1.01215	0.311468	0.990615	675	hypothetical protein
NRRL3_00022		44.7756	#N/A	#N/A	#N/A	#N/A	#N/A	#N/A	0.123619			0.247383	0.499705	0.617282	0.998857	1734	protein kinase-like domain-containing protein
NRRL3_00023		1.57463	#N/A	#N/A	#N/A	#N/A	#N/A	#N/A	-0.4216			1.19523	-0.352735	0.724287	NA	372	hypothetical protein
NRRL3_00024		124.446	#N/A	#N/A	#N/A	#N/A	#N/A	#N/A	0.258936			0.140634	1.8412	0.0655917	0.665096	4176	protein kinase domain-containing protein
NRRL3_00025		46.3316	#N/A	#N/A	#N/A	#N/A	#N/A	#N/A	-0.0830599			0.22106	-0.375735	0.707114	0.998857	1389	FAD-dependent oxidoreductase domain-containing protein
NRRL3_00026		40.6603	#N/A	#N/A	#N/A	#N/A	#N/A	#N/A	0.244526			0.278982	0.876493	0.380762	0.990615	1629	amino acid/polyamine transporter I family protein
NRRL3_00027		252.138	#N/A	#N/A	#N/A	#N/A	#N/A	#N/A	0.155181			0.113498	1.36725	0.171546	0.919288	723	HAD-like domain-containing protein
NRRL3_00028		5.16501	#N/A	#N/A	#N/A	#N/A	#N/A	#N/A	-0.0201853			0.619373	-0.0325898	0.974002	0.998857	2157	fungal-specific transcription factor
NRRL3_00029		0.249712	#N/A	#N/A	#N/A	#N/A	#N/A	#N/A	-0.00420626			2.56395	-0.00164054	0.998691	NA	1041	hypothetical protein
NRRL3_00030		423.143	#N/A	#N/A	#N/A	#N/A	#N/A	#N/A	-0.0528559			0.111326	-0.474783	0.634942	0.998857	3354	non-ribosomal peptide synthetase-like protein
NRRL3_00031		41.7518	#N/A	#N/A	#N/A	#N/A	#N/A	#N/A	-0.332016			0.23992	-1.38386	0.166401	0.908821	1221	alpha/beta hydrolase fold-1 domain-containing protein
NRRL3_00032		63.17	#N/A	#N/A	#N/A	#N/A	#N/A	#N/A	-0.618743			0.217883	-2.83979	0.00451435	0.135389	969	NmrA-like domain-containing protein
NRRL3_00033		207.914	#N/A	#N/A	#N/A	#N/A	#N/A	#N/A	0.0390038			0.141887	0.274894	0.783397	0.998857	927	monooxygenase Af470-like protein
NRRL3_00034		306.293	#N/A	#N/A	#N/A	#N/A	#N/A	#N/A	0.0553464			0.0979024	0.565322	0.571855	0.998857	1656	fungal-specific transcription factor
NRRL3_00035		22.1821	#N/A	#N/A	#N/A	#N/A	#N/A	#N/A	-0.125557			0.323742	-0.387831	0.698141	0.998857	558	hypothetical protein
NRRL3_00036		1.58695	#N/A	#N/A	#N/A	#N/A	#N/A	#N/A	-0.0306122			1.14164	-0.0268141	0.978608	NA	4644	non-ribosomal peptide synthetase
NRRL3_00037		0.860936	#N/A	#N/A	#N/A	#N/A	#N/A	#N/A	-0.690839			1.56838	-0.440479	0.65959	NA	1311	FAD-binding domain-containing protein
NRRL3_00038		0.117065	#N/A	#N/A	#N/A	#N/A	#N/A	#N/A	-0.726193			3.53381	-0.205498	0.837183	NA	627	hypothetical protein
NRRL3_00039		0.354344	#N/A	#N/A	#N/A	#N/A	#N/A	#N/A	-0.542774			2.11033	-0.257199	0.797025	NA	2016	major facilitator superfamily protein, efflux pump
NRRL3_00040		1.81239	#N/A	#N/A	#N/A	#N/A	#N/A	#N/A	1.29021			1.14613	1.12572	0.260285	0.990113	1530	cytochrome P450-like protein
NRRL3_00041		40.9923	#N/A	#N/A	#N/A	#N/A	#N/A	#N/A	-0.0491623			0.231667	-0.212211	0.831943	0.998857	669	NAD(P)-binding domain-containing protein
NRRL3_00042		485.621	#N/A	#N/A	#N/A	#N/A	#N/A	#N/A	-0.104281			0.0767849	-1.35809	0.174434	0.925497	2397	fungal-specific transcription factor
NRRL3_00043		30.9678	#N/A	#N/A	#N/A	#N/A	#N/A	#N/A	0.605258			0.284882	2.12459	0.0336207	0.476109	1215	FAD-binding domain-containing protein
NRRL3_00044		17.1938	#N/A	#N/A	#N/A	#N/A	#N/A	#N/A	0.160457			0.348155	0.460878	0.644886	0.998857	942	NAD(P)-binding domain-containing protein
NRRL3_00046		18.7312	#N/A	#N/A	#N/A	#N/A	#N/A	#N/A	-0.0587064			0.35601	-0.164901	0.869022	0.998857	2415	hypothetical protein
NRRL3_00047		0.483945	#N/A	#N/A	#N/A	#N/A	#N/A	#N/A	1.19517			1.88415	0.63433	0.525865	NA	456	GXWXG domain-containing protein
NRRL3_00048		766.181	#N/A	#N/A	#N/A	#N/A	#N/A	#N/A	-0.142534			0.0743884	-1.91608	0.0553552	0.610644	852	short-chain dehydrogenase/reductase family protein
NRRL3_00049		114.222	#N/A	#N/A	#N/A	#N/A	#N/A	#N/A	0.158171			0.16514	0.957801	0.338163	0.990615	339	uncharacterized protein
NRRL3_00050		7.13324	#N/A	#N/A	#N/A	#N/A	#N/A	#N/A	0.148539			0.527868	0.281395	0.778408	0.998857	609	hypothetical protein
NRRL3_00051		464.989	#N/A	#N/A	#N/A	#N/A	#N/A	#N/A	-0.0698424			0.0818866	-0.852916	0.393706	0.990615	4392	WD repeat-containing protein
NRRL3_00052		1975.65	#N/A	#N/A	#N/A	#N/A	#N/A	#N/A	0.105676			0.298091	0.354508	0.722958	0.998857	729	nuclear transport factor 2 domain-containing protein
NRRL3_00053		86.2666	#N/A	#N/A	#N/A	#N/A	#N/A	#N/A	0.485037			0.451793	1.07358	0.28301	0.990615	2373	oligopeptide transporter OPT superfamily protein
NRRL3_00054		11859.7	#N/A	#N/A	#N/A	#N/A	#N/A	#N/A	0.0401726			0.0768033	0.523058	0.600934	0.998857	1626	beta-1,3-glucanosyltransferase
NRRL3_00055		61.5723	#N/A	#N/A	#N/A	#N/A	#N/A	#N/A	0.213028			0.197826	1.07685	0.281549	0.990615	1521	microcystin LR degradation protein MlrC-like protein
NRRL3_00056		1.71788	#N/A	#N/A	#N/A	#N/A	#N/A	#N/A	1.34838			1.10721	1.21782	0.223293	NA	3159	sodium transport ATPase
NRRL3_00057		221.11	#N/A	#N/A	#N/A	#N/A	#N/A	#N/A	0.181611			0.109676	1.65589	0.0977444	0.782956	693	peptidase M24 domain-containing protein
NRRL3_00058		172.084	#N/A	#N/A	#N/A	#N/A	#N/A	#N/A	0.125264			0.14583	0.858971	0.390357	0.990615	939	alpha/beta hydrolase fold-1 domain-containing protein
NRRL3_00059		89.5763	#N/A	#N/A	#N/A	#N/A	#N/A	#N/A	0.0164027			0.164323	0.0998202	0.920487	0.998857	549	hypothetical protein
NRRL3_00060		943.024	#N/A	#N/A	#N/A	#N/A	#N/A	#N/A	-0.0285679			0.0716058	-0.398962	0.689922	0.998857	1596	D-stereospecific N-terminal glycine-D-alanine aminopeptidase
NRRL3_00061		34.5055	#N/A	#N/A	#N/A	#N/A	#N/A	#N/A	-0.421368			0.267035	-1.57795	0.114576	0.824623	3327	P-type ATPase family protein
NRRL3_00062		29.8064	#N/A	#N/A	#N/A	#N/A	#N/A	#N/A	0.0286041			0.276608	0.10341	0.917637	0.998857	2967	uncharacterized protein
NRRL3_00063		23.4829	#N/A	#N/A	#N/A	#N/A	#N/A	#N/A	-0.503551			0.308581	-1.63182	0.102716	0.795371	1737	tannase
NRRL3_00064		0	#N/A	#N/A	#N/A	#N/A	#N/A	#N/A	NA			NA	NA	NA	NA	1914	alpha-arabinofuranosidase
NRRL3_00065		1.33182	#N/A	#N/A	#N/A	#N/A	#N/A	#N/A	-1.31762			1.30384	-1.01057	0.312223	NA	1659	major facilitator superfamily protein, efflux pump
NRRL3_00066		6.84511	#N/A	#N/A	#N/A	#N/A	#N/A	#N/A	0.499308			0.539681	0.92519	0.354867	0.990615	2118	fungal-specific transcription factor
NRRL3_00067		15.94	#N/A	#N/A	#N/A	#N/A	#N/A	#N/A	0.0100631			0.364301	0.0276232	0.977963	0.998857	4332	ABC transporter
NRRL3_00068		0	#N/A	#N/A	#N/A	#N/A	#N/A	#N/A	NA			NA	NA	NA	NA	528	cell wall mannoprotein 1-like protein
NRRL3_00069		1.20113	#N/A	#N/A	#N/A	#N/A	#N/A	#N/A	-0.677201			1.3481	-0.502336	0.615431	NA	981	acetoacetate decarboxylase-like protein
NRRL3_00070		0.25757	#N/A	#N/A	#N/A	#N/A	#N/A	#N/A	-1.45146			2.53621	-0.572294	0.567123	NA	831	non-heme chloroperoxidase
NRRL3_00071		1.0211	#N/A	#N/A	#N/A	#N/A	#N/A	#N/A	-1.62017			1.42755	-1.13493	0.256404	NA	1080	alcohol dehydrogenase domain-containing protein
NRRL3_00072		58.4367	#N/A	#N/A	#N/A	#N/A	#N/A	#N/A	-0.215495			0.201335	-1.07033	0.284472	0.990615	1992	fungal-specific transcription factor
NRRL3_00073		2.50801	#N/A	#N/A	#N/A	#N/A	#N/A	#N/A	-0.0476314			0.873626	-0.0545216	0.95652	0.998857	696	carbohydrate esterase family 5 protein
NRRL3_00074		0.495808	#N/A	#N/A	#N/A	#N/A	#N/A	#N/A	-0.117275			1.85641	-0.0631727	0.949629	NA	711	carbohydrate esterase family 5 protein
NRRL3_00075		44.4413	#N/A	#N/A	#N/A	#N/A	#N/A	#N/A	0.380638			0.222624	1.70978	0.0873062	0.74779	1602	amidase
NRRL3_00076		824.618	#N/A	#N/A	#N/A	#N/A	#N/A	#N/A	0.0230185			0.0808139	0.284833	0.775772	0.998857	1719	pyruvate decarboxylase
NRRL3_00077		0.246806	#N/A	#N/A	#N/A	#N/A	#N/A	#N/A	-0.0125531			2.57067	-0.00488319	0.996104	NA	510	zinc finger domain-containing protein, C2H2-type
NRRL3_00078		15.0762	#N/A	#N/A	#N/A	#N/A	#N/A	#N/A	-0.161488			0.442298	-0.36511	0.715029	0.998857	1152	alpha/beta hydrolase fold domain-containing protein
NRRL3_00079		2.89238	#N/A	#N/A	#N/A	#N/A	#N/A	#N/A	0.91102			0.858031	1.06176	0.288346	0.990615	1449	dimethyl-sulfide monooxygenase
NRRL3_00080		1.38247	#N/A	#N/A	#N/A	#N/A	#N/A	#N/A	-0.854266			1.23656	-0.690842	0.489665	NA	1278	alcohol dehydrogenase domain-containing protein
NRRL3_00081		0.370217	#N/A	#N/A	#N/A	#N/A	#N/A	#N/A	0.704454			2.14441	0.328507	0.742528	NA	1611	amino acid/polyamine transporter I family protein
NRRL3_00082		1.67795	#N/A	#N/A	#N/A	#N/A	#N/A	#N/A	0.891167			1.23371	0.722346	0.470082	NA	891	hypothetical protein
NRRL3_00083		0	#N/A	#N/A	#N/A	#N/A	#N/A	#N/A	NA			NA	NA	NA	NA	1392	major facilitator superfamily protein
NRRL3_00084		198.501	#N/A	#N/A	#N/A	#N/A	#N/A	#N/A	0.267315			0.137482	1.94437	0.0518508	0.592316	1992	threonine/serine exporter ThrE domain-containing protein
NRRL3_00085		65.6856	#N/A	#N/A	#N/A	#N/A	#N/A	#N/A	-0.0876723			0.20099	-0.436202	0.66269	0.998857	465	hypothetical protein
NRRL3_00086		307.327	#N/A	#N/A	#N/A	#N/A	#N/A	#N/A	0.0642728			0.0926415	0.69378	0.48782	0.997444	996	ketopantoate reductase ApbA/PANE-like protein
NRRL3_00087		32.7048	#N/A	#N/A	#N/A	#N/A	#N/A	#N/A	0.598357			0.273239	2.18987	0.0285338	0.438475	762	dienelactone hydrolase domain-containing protein
NRRL3_00088		17.0733	#N/A	#N/A	#N/A	#N/A	#N/A	#N/A	-0.318144			0.377175	-0.84349	0.398954	0.990615	999	short-chain dehydrogenase/reductase family protein
NRRL3_00089		40.2706	#N/A	#N/A	#N/A	#N/A	#N/A	#N/A	-0.40223			0.239435	-1.67991	0.0929744	0.766575	903	uncharacterized protein
NRRL3_00090		71.9608	#N/A	#N/A	#N/A	#N/A	#N/A	#N/A	0.00574951			0.180622	0.0318317	0.974606	0.998857	1098	oxoglutarate/iron-dependent dioxygenase domain-containing protein
NRRL3_00091		0.586234	#N/A	#N/A	#N/A	#N/A	#N/A	#N/A	0.666436			1.78927	0.372463	0.709548	NA	1113	hypothetical protein
NRRL3_00092		0	#N/A	#N/A	#N/A	#N/A	#N/A	#N/A	NA			NA	NA	NA	NA	966	endo-1,5-alpha-arabinanase Abn43A
NRRL3_00093		90.0008	#N/A	#N/A	#N/A	#N/A	#N/A	#N/A	-0.0277496			0.171395	-0.161905	0.871381	0.998857	1923	fungal-specific transcription factor
NRRL3_00094		14.751	#N/A	#N/A	#N/A	#N/A	#N/A	#N/A	0.622389			0.395628	1.57317	0.11568	0.827111	858	short-chain dehydrogenase/reductase family protein
NRRL3_00095		61.2951	#N/A	#N/A	#N/A	#N/A	#N/A	#N/A	-0.302247			0.242218	-1.24783	0.212093	0.9761	2208	tetratricopeptide-like helical domain-containing protein
NRRL3_00096		43.7646	#N/A	#N/A	#N/A	#N/A	#N/A	#N/A	-0.508539			0.244361	-2.0811	0.0374252	0.502507	261	hypothetical protein
NRRL3_00097		1619.09	1820.27	1733.42	1776.84	1484.27	1438.4	1461.33	-0.281903			0.0587729	-4.79648	1.61476e-06	0.000216145	1917	lysophospholipase
NRRL3_00098		0	#N/A	#N/A	#N/A	#N/A	#N/A	#N/A	NA			NA	NA	NA	NA	750	hypothetical protein
NRRL3_00099		0	#N/A	#N/A	#N/A	#N/A	#N/A	#N/A	NA			NA	NA	NA	NA	1197	fatty acyl-CoA reductase-like protein
NRRL3_00100		0	#N/A	#N/A	#N/A	#N/A	#N/A	#N/A	NA			NA	NA	NA	NA	1590	cytochrome P450
NRRL3_00101		0	#N/A	#N/A	#N/A	#N/A	#N/A	#N/A	NA			NA	NA	NA	NA	528	hypothetical protein
NRRL3_00102		0	#N/A	#N/A	#N/A	#N/A	#N/A	#N/A	NA			NA	NA	NA	NA	7182	polyketide synthase
NRRL3_00103		0.128049	#N/A	#N/A	#N/A	#N/A	#N/A	#N/A	-0.726188			3.53381	-0.205497	0.837184	NA	1191	organic solute transporter subunit alpha/transmembrane protein 184 family protein
NRRL3_00104		3.08775	#N/A	#N/A	#N/A	#N/A	#N/A	#N/A	-0.434709			0.816021	-0.532718	0.594229	0.998857	2271	fungal-specific transcription factor
NRRL3_00105		0.504469	#N/A	#N/A	#N/A	#N/A	#N/A	#N/A	-1.20325			1.86571	-0.644931	0.518972	NA	1773	FAD linked oxidase, N-terminal domain-containing protein
NRRL3_00106		0	#N/A	#N/A	#N/A	#N/A	#N/A	#N/A	NA			NA	NA	NA	NA	2223	squalene cyclase-like protein
NRRL3_00107		0	#N/A	#N/A	#N/A	#N/A	#N/A	#N/A	NA			NA	NA	NA	NA	1485	cytochrome P450-like protein
NRRL3_00108		1.4574	#N/A	#N/A	#N/A	#N/A	#N/A	#N/A	-1.72152			1.2634	-1.36261	0.173005	NA	1494	carotenoid oxygenase-like protein
NRRL3_00109		0	#N/A	#N/A	#N/A	#N/A	#N/A	#N/A	NA			NA	NA	NA	NA	1659	vanillyl alcohol oxidase
NRRL3_00110		16.6937	#N/A	#N/A	#N/A	#N/A	#N/A	#N/A	0.133485			0.376822	0.354239	0.72316	0.998857	1536	fungal-specific transcription factor
NRRL3_00111		0	#N/A	#N/A	#N/A	#N/A	#N/A	#N/A	NA			NA	NA	NA	NA	1335	cytochrome P450-like protein
NRRL3_00112		8.39158	#N/A	#N/A	#N/A	#N/A	#N/A	#N/A	-0.350283			0.526557	-0.665232	0.505902	0.998857	1182	NAD(P)-binding domain-containing protein
NRRL3_00113		0.507889	#N/A	#N/A	#N/A	#N/A	#N/A	#N/A	0.0164015			1.93498	0.00847631	0.993237	NA	1389	FAD-dependent oxidoreductase 2, FAD binding domain-containing protein
NRRL3_00114		0	#N/A	#N/A	#N/A	#N/A	#N/A	#N/A	NA			NA	NA	NA	NA	1023	amine oxidase domain-containing protein
NRRL3_00115		11.3067	#N/A	#N/A	#N/A	#N/A	#N/A	#N/A	0.263946			0.45093	0.585337	0.558321	0.998857	822	F-box domain-containing protein
NRRL3_00116		0	#N/A	#N/A	#N/A	#N/A	#N/A	#N/A	NA			NA	NA	NA	NA	1293	hypothetical protein
NRRL3_00117		1.24549	#N/A	#N/A	#N/A	#N/A	#N/A	#N/A	-1.25805			1.29516	-0.971345	0.331376	NA	1179	hypothetical protein
NRRL3_00118		7.17515	#N/A	#N/A	#N/A	#N/A	#N/A	#N/A	-0.187268			0.529499	-0.35367	0.723586	0.998857	924	hypothetical protein
NRRL3_00119		0.130181	#N/A	#N/A	#N/A	#N/A	#N/A	#N/A	0.71648			3.53381	0.20275	0.839331	NA	564	hypothetical protein
NRRL3_00120		0	#N/A	#N/A	#N/A	#N/A	#N/A	#N/A	NA			NA	NA	NA	NA	525	hypothetical protein
NRRL3_00121		0	#N/A	#N/A	#N/A	#N/A	#N/A	#N/A	NA			NA	NA	NA	NA	1197	hypothetical protein
NRRL3_00122		0.117065	#N/A	#N/A	#N/A	#N/A	#N/A	#N/A	-0.726193			3.53381	-0.205498	0.837183	NA	510	hypothetical protein
NRRL3_00123		31.6058	#N/A	#N/A	#N/A	#N/A	#N/A	#N/A	-0.4341			0.271044	-1.60158	0.109248	0.813207	2280	fungal-specific transcription factor
NRRL3_00124		32.0939	#N/A	#N/A	#N/A	#N/A	#N/A	#N/A	0.261688			0.26825	0.97554	0.329292	0.990615	2016	copper/quinone-containing amine oxidase AO-I
NRRL3_00125		94.4455	#N/A	#N/A	#N/A	#N/A	#N/A	#N/A	-0.0775233			0.163984	-0.472749	0.636392	0.998857	1446	glycosyltransferase family 31 protein
NRRL3_00126		2.0772	#N/A	#N/A	#N/A	#N/A	#N/A	#N/A	-0.492241			1.06264	-0.463225	0.643203	0.998857	1755	kelch domain-containing protein
NRRL3_00127		0	#N/A	#N/A	#N/A	#N/A	#N/A	#N/A	NA			NA	NA	NA	NA	978	UbiA prenyltransferase family protein
NRRL3_00128		97.2449	#N/A	#N/A	#N/A	#N/A	#N/A	#N/A	0.0830947			0.1657	0.501477	0.616035	0.998857	1611	fungal-specific transcription factor
NRRL3_00129		37.8024	#N/A	#N/A	#N/A	#N/A	#N/A	#N/A	0.217687			0.247161	0.880749	0.378453	0.990615	1488	histidine phosphatase superfamily protein
NRRL3_00130		1.72943	#N/A	#N/A	#N/A	#N/A	#N/A	#N/A	0.791856			1.10452	0.716925	0.47342	NA	264	hypothetical protein
NRRL3_00131		43.9259	#N/A	#N/A	#N/A	#N/A	#N/A	#N/A	-0.157518			0.228172	-0.690345	0.489977	0.998857	1647	major facilitator superfamily protein
NRRL3_00132		43.1339	#N/A	#N/A	#N/A	#N/A	#N/A	#N/A	-0.255804			0.225958	-1.13209	0.257598	0.989605	219	RNA polymerase II transcription factor B subunit 5
NRRL3_00133		198.511	#N/A	#N/A	#N/A	#N/A	#N/A	#N/A	0.03885			0.111606	0.3481	0.727765	0.998857	858	Hsp20-like chaperone domain-containing protein
NRRL3_00134		2.50157	#N/A	#N/A	#N/A	#N/A	#N/A	#N/A	0.591592			0.886421	0.667393	0.504521	0.998857	1014	resistance to 7-aminocholesterol Rta-like protein
NRRL3_00135		0.249678	#N/A	#N/A	#N/A	#N/A	#N/A	#N/A	-0.0057955			2.56406	-0.00226029	0.998197	NA	8391	non-ribosomal peptide synthetase
NRRL3_00136		15.7109	#N/A	#N/A	#N/A	#N/A	#N/A	#N/A	-0.874737			0.384984	-2.27214	0.0230784	0.381196	4374	alpha-factor-transporting ATPase-like protein
NRRL3_00137		185.472	#N/A	#N/A	#N/A	#N/A	#N/A	#N/A	0.39942			0.131155	3.04541	0.00232366	0.0826774	897	alpha/beta hydrolase fold-1 domain-containing protein
NRRL3_00138		1.37812	#N/A	#N/A	#N/A	#N/A	#N/A	#N/A	0.636632			1.26092	0.504895	0.613633	NA	6282	fatty acid synthase beta subunit
NRRL3_00139		0	#N/A	#N/A	#N/A	#N/A	#N/A	#N/A	NA			NA	NA	NA	NA	807	hotdog domain-containing protein
NRRL3_00140		0.233042	#N/A	#N/A	#N/A	#N/A	#N/A	#N/A	1.23814			2.84254	0.435577	0.663144	NA	789	esterase/lipase AzaC
NRRL3_00141		0.76864	#N/A	#N/A	#N/A	#N/A	#N/A	#N/A	-0.339805			1.65329	-0.205532	0.837156	NA	1386	acyltransferase AzaD
NRRL3_00142		24.2487	#N/A	#N/A	#N/A	#N/A	#N/A	#N/A	0.117881			0.360716	0.326797	0.743821	0.998857	1017	ketoreductase AzaE
NRRL3_00143		463.008	#N/A	#N/A	#N/A	#N/A	#N/A	#N/A	0.247828			0.0827826	2.99372	0.00275599	0.0935525	1620	AMP-dependent CoA ligase AzaF
NRRL3_00144		0.244825	#N/A	#N/A	#N/A	#N/A	#N/A	#N/A	-1.44477			2.57657	-0.560733	0.574979	NA	1482	FAD-dependent oxygenase AzaG
NRRL3_00145		71.9157	#N/A	#N/A	#N/A	#N/A	#N/A	#N/A	0.151278			0.205925	0.734629	0.462566	0.990615	1332	salicylate monooxygenase AzaH
NRRL3_00146		0.116733	#N/A	#N/A	#N/A	#N/A	#N/A	#N/A	-0.726193			3.53381	-0.205498	0.837183	NA	1485	cytochrome P450 AzaI
NRRL3_00147		0.475196	#N/A	#N/A	#N/A	#N/A	#N/A	#N/A	-0.00853056			1.90827	-0.00447031	0.996433	NA	7854	polyketide synthase AzaA
NRRL3_00148		2.51676	#N/A	#N/A	#N/A	#N/A	#N/A	#N/A	0.258954			0.907603	0.285316	0.775402	0.998857	1572	fungal-specific transcription factor AzaR
NRRL3_00149		39.1569	#N/A	#N/A	#N/A	#N/A	#N/A	#N/A	0.696496			0.270464	2.57519	0.0100184	0.232386	1041	zinc-type alcohol dehydrogenase AzaJ
NRRL3_00150		1.47507	#N/A	#N/A	#N/A	#N/A	#N/A	#N/A	-0.412816			1.15239	-0.358226	0.720174	NA	609	haem-degrading HbpS-like protein
NRRL3_00151		3.54795	#N/A	#N/A	#N/A	#N/A	#N/A	#N/A	1.46729			0.808921	1.81389	0.069695	0.671711	1407	major facilitator superfamily efflux transporter AzaK
NRRL3_00152		0.354341	#N/A	#N/A	#N/A	#N/A	#N/A	#N/A	-0.543442			2.11033	-0.257515	0.796781	NA	1470	FAD-dependent oxygenase AzaL
NRRL3_00153		4.56173	#N/A	#N/A	#N/A	#N/A	#N/A	#N/A	0.265892			0.770385	0.345141	0.729988	0.998857	7563	polyketide synthase AzaB
NRRL3_00154		0	#N/A	#N/A	#N/A	#N/A	#N/A	#N/A	NA			NA	NA	NA	NA	837	resistance to 7-aminocholesterol Rta-like protein
NRRL3_00155		12.8529	#N/A	#N/A	#N/A	#N/A	#N/A	#N/A	-0.477989			0.412297	-1.15933	0.24632	0.986492	1500	cytochrome P450
NRRL3_00156		0.246903	#N/A	#N/A	#N/A	#N/A	#N/A	#N/A	-0.00450449			2.57014	-0.00175262	0.998602	NA	1053	oxidoreductase domain-containing protein
NRRL3_00157		1.00799	#N/A	#N/A	#N/A	#N/A	#N/A	#N/A	-1.64228			1.46942	-1.11764	0.263722	NA	1119	branched-chain amino acid aminotransferase-like protein
NRRL3_00158		0	#N/A	#N/A	#N/A	#N/A	#N/A	#N/A	NA			NA	NA	NA	NA	1584	cytochrome P450
NRRL3_00159		0.868348	#N/A	#N/A	#N/A	#N/A	#N/A	#N/A	-0.718801			1.50123	-0.478807	0.632076	NA	4881	fatty acid synthase alpha subunit
NRRL3_00160		0.116521	#N/A	#N/A	#N/A	#N/A	#N/A	#N/A	0.716484			3.53381	0.202751	0.83933	NA	2412	dynamin superfamily protein
NRRL3_00161		0.256097	#N/A	#N/A	#N/A	#N/A	#N/A	#N/A	-1.27885			2.75379	-0.464396	0.642364	NA	762	limkain b1, NYN domain-containing protein
NRRL3_00162		365.703	#N/A	#N/A	#N/A	#N/A	#N/A	#N/A	0.207868			0.0894823	2.323	0.020179	0.351617	846	crotonase superfamily protein
NRRL3_00163		2.73958	#N/A	#N/A	#N/A	#N/A	#N/A	#N/A	-1.0689			1.01301	-1.05517	0.291349	0.990615	3594	glucose-methanol-choline oxidoreductase domain-containing protein
NRRL3_00164		114.356	#N/A	#N/A	#N/A	#N/A	#N/A	#N/A	0.0407096			0.155519	0.261767	0.793501	0.998857	1623	DDE superfamily endonuclease domain-containing protein
NRRL3_00165		352.639	#N/A	#N/A	#N/A	#N/A	#N/A	#N/A	-0.322498			0.108249	-2.97924	0.00288969	0.096912	624	hypothetical protein
NRRL3_00166		3.5702	#N/A	#N/A	#N/A	#N/A	#N/A	#N/A	0.442069			0.752474	0.587487	0.556877	0.998857	2601	polyketide synthase-like protein
NRRL3_00167		261.522	#N/A	#N/A	#N/A	#N/A	#N/A	#N/A	0.0082045			0.105488	0.0777766	0.938006	0.998857	2508	oxoglutarate/iron-dependent dioxygenase domain-containing protein
NRRL3_00168		9.50156	#N/A	#N/A	#N/A	#N/A	#N/A	#N/A	0.494437			0.496856	0.995133	0.319672	0.990615	1338	FAD-binding domain-containing protein
NRRL3_00169		6.30485	#N/A	#N/A	#N/A	#N/A	#N/A	#N/A	0.237759			0.559056	0.425286	0.670628	0.998857	804	rhamnogalacturonan acetylesterase
NRRL3_00170		16.8667	#N/A	#N/A	#N/A	#N/A	#N/A	#N/A	0.275119			0.372664	0.738251	0.460362	0.990615	897	lysophospholipase Lip2
NRRL3_00171		0	#N/A	#N/A	#N/A	#N/A	#N/A	#N/A	NA			NA	NA	NA	NA	1500	major facilitator superfamily protein, efflux pump
NRRL3_00172		219.3	#N/A	#N/A	#N/A	#N/A	#N/A	#N/A	0.0204234			0.112687	0.181239	0.85618	0.998857	3498	DNA repair protein Rev1, C-terminal domain-containing protein
NRRL3_00173		0.622742	#N/A	#N/A	#N/A	#N/A	#N/A	#N/A	0.714149			1.78005	0.401195	0.688277	NA	405	YjgF/YER057c/translation inhibitor UK114 family protein
NRRL3_00174		149.627	#N/A	#N/A	#N/A	#N/A	#N/A	#N/A	0.142577			0.131213	1.08661	0.27721	0.990615	1815	hexosaminidase
NRRL3_00175		339.543	#N/A	#N/A	#N/A	#N/A	#N/A	#N/A	-0.0081105			0.0887048	-0.0914325	0.927149	0.998857	3639	DNA repair protein Rad5
NRRL3_00176		1.62052	#N/A	#N/A	#N/A	#N/A	#N/A	#N/A	0.166812			1.10295	0.151241	0.879785	NA	1773	FAD/NAD(P)-binding domain-containing protein
NRRL3_00177		21.6872	#N/A	#N/A	#N/A	#N/A	#N/A	#N/A	0.221523			0.335024	0.661216	0.508474	0.998857	1767	carboxylesterase family protein
NRRL3_00178		224.846	#N/A	#N/A	#N/A	#N/A	#N/A	#N/A	-0.0240557			0.108843	-0.221013	0.825082	0.998857	1092	WD repeat-containing protein
NRRL3_00179		2062.7	#N/A	#N/A	#N/A	#N/A	#N/A	#N/A	0.0853969			0.0627844	1.36016	0.173778	0.923995	3612	chitin synthase
NRRL3_00180		90.3648	#N/A	#N/A	#N/A	#N/A	#N/A	#N/A	0.242069			0.1608	1.50541	0.132219	0.856935	714	hypothetical protein
NRRL3_00181		525.316	#N/A	#N/A	#N/A	#N/A	#N/A	#N/A	0.118692			0.071405	1.66224	0.0964642	0.78044	1158	hypothetical protein
NRRL3_00182		1406.54	#N/A	#N/A	#N/A	#N/A	#N/A	#N/A	0.0390769			0.0604103	0.646858	0.517724	0.998857	876	S-adenosyl-L-methionine-dependent methyltransferase domain-containing protein
NRRL3_00183		1449.29	#N/A	#N/A	#N/A	#N/A	#N/A	#N/A	-0.0566453			0.0645615	-0.877384	0.380278	0.990615	759	phosphatidylethanolamine-binding protein-like protein
NRRL3_00184		0	#N/A	#N/A	#N/A	#N/A	#N/A	#N/A	NA			NA	NA	NA	NA	354	hypothetical protein
NRRL3_00185		22.0356	#N/A	#N/A	#N/A	#N/A	#N/A	#N/A	-0.276058			0.326346	-0.845907	0.397605	0.990615	1710	alpha/beta hydrolase fold-1 domain-containing protein
NRRL3_00186		74.0498	#N/A	#N/A	#N/A	#N/A	#N/A	#N/A	-0.0863886			0.184531	-0.468152	0.639676	0.998857	687	oxoglutarate/iron-dependent dioxygenase domain-containing protein
NRRL3_00187		1.03815	#N/A	#N/A	#N/A	#N/A	#N/A	#N/A	-0.758132			1.43292	-0.529083	0.596748	NA	1242	aspartate aminotransferase
NRRL3_00188		217.237	#N/A	#N/A	#N/A	#N/A	#N/A	#N/A	-0.00273033			0.117541	-0.0232287	0.981468	0.998857	1629	acyltransferase domain-containing protein
NRRL3_00189		0	#N/A	#N/A	#N/A	#N/A	#N/A	#N/A	NA			NA	NA	NA	NA	366	hypothetical protein
NRRL3_00190		0.521603	#N/A	#N/A	#N/A	#N/A	#N/A	#N/A	0.133249			1.83583	0.0725824	0.942138	NA	807	alpha/beta hydrolase fold-1 domain-containing protein
NRRL3_00191		0.247247	#N/A	#N/A	#N/A	#N/A	#N/A	#N/A	-0.00485979			2.56899	-0.00189172	0.998491	NA	783	HpcH/HpaI aldolase/citrate lyase domain-containing protein
NRRL3_00192		0.516501	#N/A	#N/A	#N/A	#N/A	#N/A	#N/A	-1.0517			1.93803	-0.542666	0.58736	NA	396	hypothetical protein
NRRL3_00193		1.70969	#N/A	#N/A	#N/A	#N/A	#N/A	#N/A	-1.15484			1.17461	-0.983161	0.325528	NA	1374	ribonuclease E inhibitor RraA-like protein
NRRL3_00194		208.719	#N/A	#N/A	#N/A	#N/A	#N/A	#N/A	-0.049006			0.136533	-0.358931	0.719647	0.998857	1188	squalene/phytoene synthase family protein
NRRL3_00195		41.7051	#N/A	#N/A	#N/A	#N/A	#N/A	#N/A	0.0333838			0.286559	0.116499	0.907257	0.998857	1536	major facilitator superfamily protein
NRRL3_00196		150.008	#N/A	#N/A	#N/A	#N/A	#N/A	#N/A	0.0596656			0.130685	0.45656	0.647987	0.998857	546	mitochondria homeostasis protein Sym1
NRRL3_00197		3.9138	#N/A	#N/A	#N/A	#N/A	#N/A	#N/A	-0.72468			0.75448	-0.960502	0.336803	0.990615	774	protein kinase domain-containing protein
NRRL3_00198		136.884	#N/A	#N/A	#N/A	#N/A	#N/A	#N/A	-0.215128			0.134892	-1.59481	0.110754	0.818658	1386	alcohol acetyltransferase/N-acetyltransferase family protein
NRRL3_00199		713.223	#N/A	#N/A	#N/A	#N/A	#N/A	#N/A	-0.0778485			0.0791935	-0.983017	0.325599	0.990615	2046	LCCL domain-containing protein
NRRL3_00200		52.0495	#N/A	#N/A	#N/A	#N/A	#N/A	#N/A	0.337936			0.230268	1.46758	0.142218	0.877548	1500	amino acid/polyamine transporter I family protein
NRRL3_00201		6.82953	#N/A	#N/A	#N/A	#N/A	#N/A	#N/A	1.23105			0.588879	2.09049	0.0365738	0.498199	1647	flavin amine oxidase-like protein
NRRL3_00202		0.116521	#N/A	#N/A	#N/A	#N/A	#N/A	#N/A	0.716484			3.53381	0.202751	0.83933	NA	1536	major facilitator superfamily protein
NRRL3_00203		0	#N/A	#N/A	#N/A	#N/A	#N/A	#N/A	NA			NA	NA	NA	NA	1440	cytochrome P450
NRRL3_00204		0	#N/A	#N/A	#N/A	#N/A	#N/A	#N/A	NA			NA	NA	NA	NA	957	sesquiterpene cyclase
NRRL3_00205		0.506577	#N/A	#N/A	#N/A	#N/A	#N/A	#N/A	-1.32977			1.9536	-0.680678	0.496076	NA	2553	fungal-specific transcription factor
NRRL3_00206		0	#N/A	#N/A	#N/A	#N/A	#N/A	#N/A	NA			NA	NA	NA	NA	729	hypothetical protein
NRRL3_00207		8.96652	#N/A	#N/A	#N/A	#N/A	#N/A	#N/A	0.292908			0.599603	0.488503	0.625193	0.998857	957	hypothetical protein
NRRL3_00208		0	#N/A	#N/A	#N/A	#N/A	#N/A	#N/A	NA			NA	NA	NA	NA	624	hypothetical protein
NRRL3_00209		4.0981	#N/A	#N/A	#N/A	#N/A	#N/A	#N/A	-0.11358			0.721134	-0.157503	0.874849	0.998857	1302	hypothetical protein
NRRL3_00210		135.836	#N/A	#N/A	#N/A	#N/A	#N/A	#N/A	0.370669			0.136778	2.71	0.00672838	0.18101	1335	2-oxoisovalerate dehydrogenase subunit alpha, mitochondrial
NRRL3_00211		215.271	#N/A	#N/A	#N/A	#N/A	#N/A	#N/A	0.137055			0.113698	1.20543	0.228036	0.982601	1419	lipoamide acyltransferase, mitochondrial
NRRL3_00212		314.871	#N/A	#N/A	#N/A	#N/A	#N/A	#N/A	-0.0670347			0.0925486	-0.724319	0.46887	0.990615	1503	histone-lysine N-methyltransferase, H3 lysine-79 specific
NRRL3_00213		172.657	#N/A	#N/A	#N/A	#N/A	#N/A	#N/A	0.00321682			0.123659	0.0260138	0.979246	0.998857	828	peptidase S26A, signal peptidase I family protein
NRRL3_00214		280.549	#N/A	#N/A	#N/A	#N/A	#N/A	#N/A	0.0787504			0.093656	0.840847	0.400434	0.990615	3213	sporulation-specific protein 71, N-terminal domain-containing protein
NRRL3_00215		9.46445	#N/A	#N/A	#N/A	#N/A	#N/A	#N/A	1.09331			0.507856	2.1528	0.0313346	0.458789	933	hypothetical protein
NRRL3_00216		399.526	#N/A	#N/A	#N/A	#N/A	#N/A	#N/A	-0.0118911			0.0845716	-0.140604	0.888183	0.998857	2856	gamma-tubulin complex protein 6
NRRL3_00217		871.782	#N/A	#N/A	#N/A	#N/A	#N/A	#N/A	-0.0107882			0.0591971	-0.182242	0.855393	0.998857	2916	up-regulated during septation 1 domain-containing protein
NRRL3_00218		0.261027	#N/A	#N/A	#N/A	#N/A	#N/A	#N/A	-0.00587344			2.52912	-0.00232233	0.998147	NA	1449	transferase family protein
NRRL3_00219		823.063	#N/A	#N/A	#N/A	#N/A	#N/A	#N/A	-0.0929115			0.0768036	-1.20973	0.226383	0.982601	3207	type I phosphodiesterase/nucleotide pyrophosphatase/phosphate transferase family protein
NRRL3_00220		1509.41	#N/A	#N/A	#N/A	#N/A	#N/A	#N/A	-0.0290133			0.0530783	-0.546613	0.584645	0.998857	1608	serine O-acetyltransferase
NRRL3_00221		444.019	#N/A	#N/A	#N/A	#N/A	#N/A	#N/A	-0.196028			0.0780026	-2.5131	0.0119675	0.261678	1494	hypothetical protein
NRRL3_00222		297.382	#N/A	#N/A	#N/A	#N/A	#N/A	#N/A	-0.110473			0.0952667	-1.15961	0.246206	0.986492	2835	DNA repair protein Rad4-like protein
NRRL3_00223		1049.46	#N/A	#N/A	#N/A	#N/A	#N/A	#N/A	0.171361			0.0589467	2.90704	0.00364863	0.115719	2253	prolyl oligopeptidase catalytic domain-containing protein
NRRL3_00224		1634.6	#N/A	#N/A	#N/A	#N/A	#N/A	#N/A	-0.0166087			0.0498072	-0.33346	0.738787	0.998857	819	uncharacterized protein
NRRL3_00225		0	#N/A	#N/A	#N/A	#N/A	#N/A	#N/A	NA			NA	NA	NA	NA	648	hypothetical protein
NRRL3_00226		99.4008	#N/A	#N/A	#N/A	#N/A	#N/A	#N/A	0.132515			0.170335	0.777964	0.43659	0.990615	786	hypothetical protein
NRRL3_00227		266.688	#N/A	#N/A	#N/A	#N/A	#N/A	#N/A	0.0994909			0.102312	0.972429	0.330837	0.990615	2310	fungal-specific transcription factor
NRRL3_00228		46.4813	#N/A	#N/A	#N/A	#N/A	#N/A	#N/A	0.267501			0.223656	1.19603	0.231683	0.982601	1413	major facilitator superfamily protein
NRRL3_00229		10.01	#N/A	#N/A	#N/A	#N/A	#N/A	#N/A	0.122888			0.449177	0.273585	0.784403	0.998857	1221	alginate lyase domain-containing protein
NRRL3_00230		431.42	#N/A	#N/A	#N/A	#N/A	#N/A	#N/A	-0.0866006			0.0798549	-1.08447	0.278154	0.990615	2427	actin patch protein 1-like protein
NRRL3_00231		65.1663	#N/A	#N/A	#N/A	#N/A	#N/A	#N/A	0.136051			0.200328	0.679139	0.49705	0.998857	957	NUDIX hydrolase domain-containing protein
NRRL3_00232		71.9462	#N/A	#N/A	#N/A	#N/A	#N/A	#N/A	-0.100592			0.200538	-0.501611	0.615941	0.998857	1893	major facilitator superfamily protein
NRRL3_00233		1.11976	#N/A	#N/A	#N/A	#N/A	#N/A	#N/A	0.334188			1.28092	0.260897	0.794172	NA	477	hypothetical protein
NRRL3_00234		640.234	#N/A	#N/A	#N/A	#N/A	#N/A	#N/A	0.147472			0.0723548	2.03818	0.0415321	0.535665	957	6-phosphogluconate dehydrogenase domain-containing protein
NRRL3_00235		700.799	#N/A	#N/A	#N/A	#N/A	#N/A	#N/A	0.0423935			0.0787873	0.538075	0.590525	0.998857	1584	glycerol proton symporter
NRRL3_00236		0.116733	#N/A	#N/A	#N/A	#N/A	#N/A	#N/A	-0.726193			3.53381	-0.205498	0.837183	NA	1098	phenol oxidase
NRRL3_00237		3.48219	#N/A	#N/A	#N/A	#N/A	#N/A	#N/A	-0.628448			0.749847	-0.838102	0.401973	0.990615	744	YrdC domain-containing protein
NRRL3_00238		4.6112	#N/A	#N/A	#N/A	#N/A	#N/A	#N/A	0.558471			0.697478	0.800701	0.423305	0.990615	219	hypothetical protein
NRRL3_00239		33.4706	56.8909	61.4979	59.1944	5.56307	9.93068	7.74688	-2.94864			0.349402	-8.4391	3.19792e-17	3.17457e-14	747	hypothetical protein
NRRL3_00240	1x LysM domain	54.1345	34.7472	25.134	29.9406	65.6138	91.0431	78.3284	1.39995	2.63893	2.63893	0.302123	4.63371	3.59167e-06	0.000434811	573	carbohydrate-binding module family 50 protein
NRRL3_00241		124.596	#N/A	#N/A	#N/A	#N/A	#N/A	#N/A	0.00314724			0.143511	0.0219303	0.982504	0.998857	867	molybdopterin cofactor biosynthesis MoaC domain-containing protein
NRRL3_00242		881.503	#N/A	#N/A	#N/A	#N/A	#N/A	#N/A	-0.0534276			0.0598921	-0.892064	0.372359	0.990615	1551	glutathione synthetase
NRRL3_00243		776.832	#N/A	#N/A	#N/A	#N/A	#N/A	#N/A	-0.0203803			0.0663567	-0.307132	0.758743	0.998857	1764	Clr5 domain-containing protein
NRRL3_00244		33.963	#N/A	#N/A	#N/A	#N/A	#N/A	#N/A	0.032913			0.251294	0.130974	0.895796	0.998857	645	uncharacterized protein
NRRL3_00245		743.018	#N/A	#N/A	#N/A	#N/A	#N/A	#N/A	0.0811612			0.0769718	1.05443	0.291687	0.990615	1698	tetratricopeptide repeat-containing protein
NRRL3_00246		28.028	#N/A	#N/A	#N/A	#N/A	#N/A	#N/A	0.248782			0.2872	0.866231	0.386364	0.990615	2607	fungal-specific transcription factor
NRRL3_00247		23.6895	#N/A	#N/A	#N/A	#N/A	#N/A	#N/A	0.0971496			0.388933	0.249785	0.802754	0.998857	648	carbonic anhydrase
NRRL3_00248		5327.18	#N/A	#N/A	#N/A	#N/A	#N/A	#N/A	0.153074			0.0669973	2.28477	0.0223262	0.375753	7278	cell wall alpha-1,3-glucan synthase
NRRL3_00249	agtA	2061.14	1891.52	1731.46	1811.49	2352.58	2269.01	2310.8	0.351442	1.27583	1.27583	0.0563987	6.23138	4.62346e-10	1.31134e-07	1668	alpha-amylase
NRRL3_00250		147.513	#N/A	#N/A	#N/A	#N/A	#N/A	#N/A	0.212124			0.135937	1.56046	0.118652	0.831394	1680	alpha-amylase
NRRL3_00251	Ortholog(s) have role in (1->6)-beta-D-glucan biosynthetic process	1327.97	1093.55	1136.34	1114.95	1562.89	1519.08	1540.98	0.46951	1.38464	1.38464	0.0554071	8.47383	2.37458e-17	2.61916e-14	612	cell-wall synthesis Kre9/Knh1 family protein
NRRL3_00252		24.4507	#N/A	#N/A	#N/A	#N/A	#N/A	#N/A	-0.239497			0.298585	-0.802107	0.422491	0.990615	2247	catalase
NRRL3_00253		321.213	#N/A	#N/A	#N/A	#N/A	#N/A	#N/A	-0.00547589			0.0977506	-0.056019	0.955327	0.998857	1209	iron-type alcohol dehydrogenase domain-containing protein
NRRL3_00254		19.7725	#N/A	#N/A	#N/A	#N/A	#N/A	#N/A	0.198054			0.339774	0.582901	0.55996	0.998857	264	hypothetical protein
NRRL3_00255		1355.28	#N/A	#N/A	#N/A	#N/A	#N/A	#N/A	-0.0121848			0.084479	-0.144234	0.885315	0.998857	4374	phospholipid-transporting P-type ATPase
NRRL3_00256		2.13286	#N/A	#N/A	#N/A	#N/A	#N/A	#N/A	-0.182383			0.926817	-0.196784	0.843997	0.998857	1716	siderophore iron transporter 1-like protein
NRRL3_00257		0.132633	#N/A	#N/A	#N/A	#N/A	#N/A	#N/A	0.716484			3.53179	0.202867	0.839239	NA	1101	hypothetical protein
NRRL3_00258		0.249142	#N/A	#N/A	#N/A	#N/A	#N/A	#N/A	1.28685			2.52402	0.509841	0.610163	NA	1197	NAD(P)-binding domain-containing protein
NRRL3_00259		83.7584	#N/A	#N/A	#N/A	#N/A	#N/A	#N/A	-0.201052			0.204247	-0.984357	0.32494	0.990615	1548	cytochrome P450-like protein
NRRL3_00260		28.9996	#N/A	#N/A	#N/A	#N/A	#N/A	#N/A	-0.18403			0.295494	-0.622787	0.533425	0.998857	1110	hypothetical protein
NRRL3_00261		0.120537	#N/A	#N/A	#N/A	#N/A	#N/A	#N/A	0.71648			3.53381	0.20275	0.839331	NA	1161	hydroxymethylglutaryl-CoA reductase-like enzyme
NRRL3_00262		526.484	#N/A	#N/A	#N/A	#N/A	#N/A	#N/A	0.0182982			0.0903544	0.202515	0.839514	0.998857	1764	vacuolar amino acid transporter
NRRL3_00263		20.5721	#N/A	#N/A	#N/A	#N/A	#N/A	#N/A	0.260934			0.326013	0.80038	0.423491	0.990615	1491	endo-polygalacturonase Pga28D
NRRL3_00264		0.117065	#N/A	#N/A	#N/A	#N/A	#N/A	#N/A	-0.726193			3.53381	-0.205498	0.837183	NA	324	hypothetical protein
NRRL3_00265		8.81654	#N/A	#N/A	#N/A	#N/A	#N/A	#N/A	-0.252731			0.485928	-0.520099	0.602995	0.998857	849	protoporphyrin uptake protein
NRRL3_00266		0	#N/A	#N/A	#N/A	#N/A	#N/A	#N/A	NA			NA	NA	NA	NA	966	resistance to 7-aminocholesterol Rta-like protein
NRRL3_00267		12.9846	#N/A	#N/A	#N/A	#N/A	#N/A	#N/A	-0.182658			0.407893	-0.44781	0.65429	0.998857	1134	xylose isomerase-like, TIM barrel domain-containing protein
NRRL3_00268		53.3047	#N/A	#N/A	#N/A	#N/A	#N/A	#N/A	0.0477502			0.255107	0.187177	0.851522	0.998857	2211	alpha-xylosidase Axl31A
NRRL3_00269		0.498343	#N/A	#N/A	#N/A	#N/A	#N/A	#N/A	1.04059			1.95259	0.532927	0.594084	NA	798	membrane protein Sur7/Rim9 family protein
NRRL3_00270		13.9264	#N/A	#N/A	#N/A	#N/A	#N/A	#N/A	0.12602			0.399542	0.315411	0.75245	0.998857	1698	polyamine transporter
NRRL3_00271		41.9049	#N/A	#N/A	#N/A	#N/A	#N/A	#N/A	0.399327			0.250884	1.59168	0.111456	0.819896	414	glyoxalase/bleomycin resistance protein/dihydroxybiphenyl dioxygenase domain-containing protein
NRRL3_00272		9.48657	#N/A	#N/A	#N/A	#N/A	#N/A	#N/A	0.221248			0.473887	0.46688	0.640586	0.998857	1503	vacuolar basic amino acid transporter
NRRL3_00273		0.358001	#N/A	#N/A	#N/A	#N/A	#N/A	#N/A	0.506653			2.26052	0.224131	0.822655	NA	1551	amino acid/polyamine transporter I family protein
NRRL3_00274		0.597585	#N/A	#N/A	#N/A	#N/A	#N/A	#N/A	0.500241			1.80508	0.27713	0.78168	NA	309	hypothetical protein
NRRL3_00275		2.0932	#N/A	#N/A	#N/A	#N/A	#N/A	#N/A	-0.905723			1.00062	-0.905164	0.365378	0.990615	1332	wax synthase domain-containing protein
NRRL3_00276	no hits	3713.53	3877.83	3975.35	3926.59	3533.77	3467.17	3500.47	-0.1658			0.0444534	-3.72975	0.000191673	0.0121194	267	hypothetical protein
NRRL3_00277		744.189	#N/A	#N/A	#N/A	#N/A	#N/A	#N/A	-0.0468175			0.0734402	-0.637491	0.523805	0.998857	1989	hypothetical protein
NRRL3_00278		444.357	#N/A	#N/A	#N/A	#N/A	#N/A	#N/A	0.116291			0.0813242	1.42997	0.152726	0.894605	657	thioredoxin-like fold protein
NRRL3_00279		488.032	#N/A	#N/A	#N/A	#N/A	#N/A	#N/A	0.0602127			0.0865887	0.695387	0.486813	0.997444	759	ribulose-phosphate 3-epimerase
NRRL3_00280		845.288	#N/A	#N/A	#N/A	#N/A	#N/A	#N/A	0.0319582			0.072578	0.440329	0.659699	0.998857	2961	methyltransferase type 11 domain-containing protein
NRRL3_00281		398.828	#N/A	#N/A	#N/A	#N/A	#N/A	#N/A	-0.056264			0.0843909	-0.666706	0.50496	0.998857	297	Sm-like protein Lsm2
NRRL3_00282		197.382	#N/A	#N/A	#N/A	#N/A	#N/A	#N/A	0.0147885			0.11498	0.128618	0.89766	0.998857	2520	DNA repair metallo-beta-lactamase domain-containing protein
NRRL3_00283		469.079	#N/A	#N/A	#N/A	#N/A	#N/A	#N/A	-0.112932			0.0765177	-1.47589	0.139973	0.874798	1554	benzoate 4-monooxygenase BhpA
NRRL3_00284		4179.09	#N/A	#N/A	#N/A	#N/A	#N/A	#N/A	0.217205			0.117557	1.84766	0.0646509	0.661755	2361	small oligopeptide transporter
NRRL3_00285		79.7163	#N/A	#N/A	#N/A	#N/A	#N/A	#N/A	-0.26771			0.171889	-1.55746	0.119361	0.832389	2061	fungal-specific transcription factor
NRRL3_00286		0.735691	#N/A	#N/A	#N/A	#N/A	#N/A	#N/A	-0.267346			1.63279	-0.163735	0.869939	NA	510	uncharacterized protein
NRRL3_00287		199.97	#N/A	#N/A	#N/A	#N/A	#N/A	#N/A	-0.0365318			0.125477	-0.291142	0.770942	0.998857	411	glutathione-dependent formaldehyde-activating enzyme/centromere protein V domain-containing protein
NRRL3_00288		0.978089	#N/A	#N/A	#N/A	#N/A	#N/A	#N/A	0.745126			1.36882	0.544357	0.586196	NA	1425	citrate synthase-like protein
NRRL3_00289		0	#N/A	#N/A	#N/A	#N/A	#N/A	#N/A	NA			NA	NA	NA	NA	621	hypothetical protein
NRRL3_00290		0.246859	#N/A	#N/A	#N/A	#N/A	#N/A	#N/A	-0.00803586			2.57038	-0.00312634	0.997506	NA	1512	fungal-specific transcription factor
NRRL3_00291		0	#N/A	#N/A	#N/A	#N/A	#N/A	#N/A	NA			NA	NA	NA	NA	702	hypothetical protein
NRRL3_00292		6.59718	#N/A	#N/A	#N/A	#N/A	#N/A	#N/A	0.406006			0.560798	0.723979	0.469078	0.990615	636	phosphatidylethanolamine-binding protein-like protein
NRRL3_00293		347.768	#N/A	#N/A	#N/A	#N/A	#N/A	#N/A	-0.0480006			0.0907297	-0.529051	0.59677	0.998857	1803	autophagy related protein 22-2
NRRL3_00294		13.2011	#N/A	#N/A	#N/A	#N/A	#N/A	#N/A	-0.893387			0.445431	-2.00567	0.0448918	0.552363	1767	signal sensor PAS domain-containing protein
NRRL3_00295		448.871	#N/A	#N/A	#N/A	#N/A	#N/A	#N/A	-0.0383969			0.282908	-0.135722	0.892041	0.998857	666	hypothetical protein
NRRL3_00296		582.036	#N/A	#N/A	#N/A	#N/A	#N/A	#N/A	0.118081			0.197852	0.596814	0.550632	0.998857	1332	N amino acid transport system protein
NRRL3_00297		109.582	#N/A	#N/A	#N/A	#N/A	#N/A	#N/A	0.161084			0.156718	1.02786	0.304014	0.990615	1593	hypothetical protein
NRRL3_00298		27.9165	#N/A	#N/A	#N/A	#N/A	#N/A	#N/A	0.0597739			0.281016	0.212706	0.831556	0.998857	1779	glycosyltransferase 2-like domain-containing protein
NRRL3_00299		18.4231	#N/A	#N/A	#N/A	#N/A	#N/A	#N/A	0.360782			0.389452	0.926385	0.354246	0.990615	1233	fungal-specific transcription factor
NRRL3_00300		11.7042	#N/A	#N/A	#N/A	#N/A	#N/A	#N/A	0.725128			0.45525	1.59281	0.111202	0.819619	909	NmrA-like domain-containing protein
NRRL3_00301		150.383	#N/A	#N/A	#N/A	#N/A	#N/A	#N/A	0.0843114			0.134515	0.626779	0.530804	0.998857	1953	acyl-CoA dehydrogenase/oxidase domain-containing protein
NRRL3_00302		0.387268	#N/A	#N/A	#N/A	#N/A	#N/A	#N/A	0.691558			2.11562	0.326882	0.743757	NA	936	calcineurin-like phosphoesterase domain-containing protein
NRRL3_00303		0.380522	#N/A	#N/A	#N/A	#N/A	#N/A	#N/A	1.67387			2.19403	0.762919	0.445512	NA	2253	membrane attack complex component/perforin (MACPF) domain-containing protein
NRRL3_00304		43.0021	#N/A	#N/A	#N/A	#N/A	#N/A	#N/A	0.0769581			0.239308	0.321586	0.747766	0.998857	1866	carboxylesterase family protein
NRRL3_00305		13.5733	#N/A	#N/A	#N/A	#N/A	#N/A	#N/A	-0.261096			0.408851	-0.63861	0.523077	0.998857	546	hypothetical protein
NRRL3_00306		0.116733	#N/A	#N/A	#N/A	#N/A	#N/A	#N/A	-0.726193			3.53381	-0.205498	0.837183	NA	1251	keratinolytic protease KerD
NRRL3_00307		0	#N/A	#N/A	#N/A	#N/A	#N/A	#N/A	NA			NA	NA	NA	NA	1536	major facilitator superfamily protein
NRRL3_00308		2.14238	#N/A	#N/A	#N/A	#N/A	#N/A	#N/A	-1.1673			1.03057	-1.13266	0.257355	0.989605	237	hypothetical protein
NRRL3_00309		0.507282	#N/A	#N/A	#N/A	#N/A	#N/A	#N/A	2.32253			2.04116	1.13785	0.255183	NA	945	alpha/beta hydrolase fold-1 domain-containing protein
NRRL3_00310		13.5464	#N/A	#N/A	#N/A	#N/A	#N/A	#N/A	-0.403183			0.40297	-1.00053	0.317055	0.990615	1494	major facilitator superfamily protein
NRRL3_00311		20.4186	#N/A	#N/A	#N/A	#N/A	#N/A	#N/A	-0.0816863			0.34046	-0.239929	0.810385	0.998857	1983	fungal-specific transcription factor
NRRL3_00312		8.23207	#N/A	#N/A	#N/A	#N/A	#N/A	#N/A	-0.531346			0.491925	-1.08014	0.280081	0.990615	1329	2,2-dialkylglycine decarboxylase
NRRL3_00313		0	#N/A	#N/A	#N/A	#N/A	#N/A	#N/A	NA			NA	NA	NA	NA	1329	arrestin domain-containing protein
NRRL3_00314		434.863	#N/A	#N/A	#N/A	#N/A	#N/A	#N/A	-0.0331799			0.0974658	-0.340426	0.733536	0.998857	2040	ubiquitin system component Cue domain-containing protein
NRRL3_00315		1.7541	#N/A	#N/A	#N/A	#N/A	#N/A	#N/A	0.433345			1.05147	0.412134	0.680241	0.998857	666	NAD(P)-binding domain-containing protein
NRRL3_00316		3567.17	#N/A	#N/A	#N/A	#N/A	#N/A	#N/A	-0.0118591			0.190282	-0.0623237	0.950305	0.998857	2418	aconitate hydratase, mitochondrial
NRRL3_00317		1.23662	#N/A	#N/A	#N/A	#N/A	#N/A	#N/A	0.582501			1.28104	0.45471	0.649318	NA	2076	oxoglutarate/iron-dependent dioxygenase domain-containing protein
NRRL3_00318		141.443	#N/A	#N/A	#N/A	#N/A	#N/A	#N/A	0.285025			0.130755	2.17984	0.0292695	0.44559	996	glyoxylate reductase
NRRL3_00319		113.887	#N/A	#N/A	#N/A	#N/A	#N/A	#N/A	0.0606292			0.144632	0.419198	0.675072	0.998857	1218	alcohol dehydrogenase domain-containing protein
NRRL3_00320		0.117065	#N/A	#N/A	#N/A	#N/A	#N/A	#N/A	-0.726193			3.53381	-0.205498	0.837183	NA	495	hypothetical protein
NRRL3_00321		2.6403	#N/A	#N/A	#N/A	#N/A	#N/A	#N/A	1.01679			0.887516	1.14566	0.251937	0.98904	1458	aldehyde dehydrogenase domain-containing protein
NRRL3_00322		0.354336	#N/A	#N/A	#N/A	#N/A	#N/A	#N/A	-0.544744			2.11033	-0.258132	0.796305	NA	1077	hypothetical protein
NRRL3_00323		20585.9	#N/A	#N/A	#N/A	#N/A	#N/A	#N/A	-0.102812			0.0437829	-2.34822	0.0188631	0.337395	1206	ketol-acid reductoisomerase, mitochondrial
NRRL3_00324		1983.7	#N/A	#N/A	#N/A	#N/A	#N/A	#N/A	-0.00276304			0.0464967	-0.0594245	0.952614	0.998857	1302	tryptophan-tRNA ligase, cytosolic
NRRL3_00325		559.521	#N/A	#N/A	#N/A	#N/A	#N/A	#N/A	0.129471			0.070864	1.82704	0.0676944	0.671201	1134	tryptophan synthase subunit beta domain-containing protein
NRRL3_00326		15.7466	#N/A	#N/A	#N/A	#N/A	#N/A	#N/A	-0.27618			0.361641	-0.763686	0.445054	0.990615	1353	DNA repair protein Rad51B-like protein
NRRL3_00327		64.2962	#N/A	#N/A	#N/A	#N/A	#N/A	#N/A	-0.138874			0.189576	-0.732548	0.463834	0.990615	321	mitochondrial export protein Som1-like protein
NRRL3_00328		347.81	#N/A	#N/A	#N/A	#N/A	#N/A	#N/A	-0.0151978			0.08928	-0.170226	0.864832	0.998857	1059	transcription initiation factor TFIID subunit 8, C-terminal domain-containing protein
NRRL3_00329		1815.02	#N/A	#N/A	#N/A	#N/A	#N/A	#N/A	0.0299279			0.0488456	0.612704	0.540072	0.998857	186	cytochrome c oxidase subunit 7A
NRRL3_00330		771.813	#N/A	#N/A	#N/A	#N/A	#N/A	#N/A	-0.0298867			0.0639431	-0.467396	0.640217	0.998857	555	NEDD8-conjugating enzyme UBC12
NRRL3_00331		3689.21	#N/A	#N/A	#N/A	#N/A	#N/A	#N/A	0.0859966			0.0648638	1.3258	0.184905	0.94616	2745	chitin synthase
NRRL3_00332		2876.01	#N/A	#N/A	#N/A	#N/A	#N/A	#N/A	-0.0147914			0.0475527	-0.311053	0.75576	0.998857	1302	membrane anchor Opy2 N-terminal domain-containing protein
NRRL3_00333		100.867	#N/A	#N/A	#N/A	#N/A	#N/A	#N/A	0.0888121			0.166757	0.532584	0.594321	0.998857	1809	fungal-specific transcription factor
NRRL3_00334		217.772	#N/A	#N/A	#N/A	#N/A	#N/A	#N/A	0.0188375			0.106759	0.176448	0.859942	0.998857	849	aldo/keto reductase family protein
NRRL3_00335		307.566	#N/A	#N/A	#N/A	#N/A	#N/A	#N/A	0.00380969			0.0978994	0.0389143	0.968959	0.998857	912	glutamate-cysteine ligase regulatory subunit-like protein
NRRL3_00336		346.392	#N/A	#N/A	#N/A	#N/A	#N/A	#N/A	0.078927			0.0979439	0.805839	0.420336	0.990615	837	EKC/KEOPS complex subunit Bud32
NRRL3_00337		1320.73	#N/A	#N/A	#N/A	#N/A	#N/A	#N/A	-0.051845			0.0551935	-0.939332	0.34756	0.990615	4353	DNA-directed RNA polymerase III subunit Rpc1
NRRL3_00338		923.849	#N/A	#N/A	#N/A	#N/A	#N/A	#N/A	-0.0811916			0.0589908	-1.37634	0.168715	0.912357	2001	translation elongation factor Guf1, mitochondrial
NRRL3_00339		526.409	#N/A	#N/A	#N/A	#N/A	#N/A	#N/A	0.051706			0.0704563	0.733873	0.463026	0.990615	681	mitotic spindle checkpoint component Mad2
NRRL3_00340		80.8065	#N/A	#N/A	#N/A	#N/A	#N/A	#N/A	0.389611			0.180938	2.15329	0.0312958	0.458789	780	Rossmann-like alpha/beta/alpha sandwich fold-containing protein
NRRL3_00341		604.307	#N/A	#N/A	#N/A	#N/A	#N/A	#N/A	0.018015			0.0707259	0.254715	0.798943	0.998857	3501	transcription factor IIS, N-terminal domain-containing protein
NRRL3_00342		0.614294	#N/A	#N/A	#N/A	#N/A	#N/A	#N/A	0.530207			1.72775	0.306877	0.758937	NA	363	hypothetical protein
NRRL3_00343		1533.15	#N/A	#N/A	#N/A	#N/A	#N/A	#N/A	-0.0630388			0.0505163	-1.24789	0.212071	0.9761	2118	Sec1-like protein
NRRL3_00344		0.614708	#N/A	#N/A	#N/A	#N/A	#N/A	#N/A	0.372422			1.74757	0.213109	0.831242	NA	1137	pheromone alpha factor receptor STE2-like protein
NRRL3_00345		430.962	#N/A	#N/A	#N/A	#N/A	#N/A	#N/A	0.000411304			0.0858048	0.00479349	0.996175	0.999513	1752	ubiquitin E2 variant, N-terminal domain-containing protein
NRRL3_00346		1.36484	#N/A	#N/A	#N/A	#N/A	#N/A	#N/A	0.239128			1.17885	0.202849	0.839253	NA	498	hypothetical protein
NRRL3_00347		0	#N/A	#N/A	#N/A	#N/A	#N/A	#N/A	NA			NA	NA	NA	NA	807	hypothetical protein
NRRL3_00348		10.2208	#N/A	#N/A	#N/A	#N/A	#N/A	#N/A	-0.413421			0.490774	-0.842385	0.399572	0.990615	438	hypothetical protein
NRRL3_00349		234.322	#N/A	#N/A	#N/A	#N/A	#N/A	#N/A	-0.0414887			0.109037	-0.380501	0.703573	0.998857	1245	protein kinase domain-containing protein
NRRL3_00350		131.417	#N/A	#N/A	#N/A	#N/A	#N/A	#N/A	-0.138622			0.154295	-0.898419	0.368962	0.990615	561	stress-response CsbD-like protein
NRRL3_00351		850.77	942.645	910.056	926.351	778.402	771.977	775.189	-0.25392			0.062845	-4.04042	5.33547e-05	0.00441377	1467	indoleamine 2,3-dioxygenase, tryptophan-degrading enzyme
NRRL3_00352		1937.45	#N/A	#N/A	#N/A	#N/A	#N/A	#N/A	0.00278948			0.0457887	0.0609208	0.951422	0.998857	1548	cysteine desulfurase, mitochondrial
NRRL3_00353		1667.73	1836.28	1740.75	1788.52	1527.24	1566.67	1546.95	-0.208724			0.0547354	-3.81334	0.000137101	0.00948966	1224	regulator of cytoskeleton and endocytosis
NRRL3_00354		0	#N/A	#N/A	#N/A	#N/A	#N/A	#N/A	NA			NA	NA	NA	NA	939	hypothetical protein
NRRL3_00355		12.4747	#N/A	#N/A	#N/A	#N/A	#N/A	#N/A	0.386159			0.449546	0.858998	0.390342	0.990615	402	hypothetical protein
NRRL3_00356		1.14427	#N/A	#N/A	#N/A	#N/A	#N/A	#N/A	1.05238			1.39273	0.755625	0.449874	NA	903	uncharacterized protein
NRRL3_00357		2.35047	#N/A	#N/A	#N/A	#N/A	#N/A	#N/A	-0.125036			0.931315	-0.134258	0.893199	0.998857	1317	uncharacterized protein
NRRL3_00358		0.2497	#N/A	#N/A	#N/A	#N/A	#N/A	#N/A	-0.00478478			2.56399	-0.00186615	0.998511	NA	1332	FAD-binding domain-containing protein
NRRL3_00359		1.39096	#N/A	#N/A	#N/A	#N/A	#N/A	#N/A	-0.238458			1.26844	-0.187993	0.850882	NA	243	hypothetical protein
NRRL3_00360		2.44146	#N/A	#N/A	#N/A	#N/A	#N/A	#N/A	-0.115943			0.89938	-0.128914	0.897425	0.998857	387	hypothetical protein
NRRL3_00361		0	#N/A	#N/A	#N/A	#N/A	#N/A	#N/A	NA			NA	NA	NA	NA	1170	hypothetical protein
NRRL3_00362		784.317	910.47	871.257	890.863	645.652	709.891	677.772	-0.393568			0.0732933	-5.36977	7.88366e-08	1.47662e-05	1995	F-box domain-containing protein
NRRL3_00363		3258.94	#N/A	#N/A	#N/A	#N/A	#N/A	#N/A	-0.104958			0.0520658	-2.01587	0.0438141	0.545369	1296	metacaspase
NRRL3_00364		5.42012	#N/A	#N/A	#N/A	#N/A	#N/A	#N/A	-0.49215			0.600596	-0.819437	0.412537	0.990615	423	hypothetical protein
NRRL3_00365		160.208	#N/A	#N/A	#N/A	#N/A	#N/A	#N/A	0.0431191			0.134991	0.319421	0.749407	0.998857	576	hypothetical protein
NRRL3_00366		267.758	#N/A	#N/A	#N/A	#N/A	#N/A	#N/A	-0.110965			0.0965164	-1.1497	0.250266	0.988681	654	hypothetical protein
NRRL3_00367		466.692	#N/A	#N/A	#N/A	#N/A	#N/A	#N/A	-0.0724089			0.0931407	-0.777414	0.436914	0.990615	810	protein N-methyltransferase
NRRL3_00368		194.086	#N/A	#N/A	#N/A	#N/A	#N/A	#N/A	0.0715687			0.11299	0.633409	0.526467	0.998857	1239	protein Kti12/L-seryl-tRNA(Sec) kinase family protein
NRRL3_00369		295.132	#N/A	#N/A	#N/A	#N/A	#N/A	#N/A	-0.116374			0.0961581	-1.21024	0.226187	0.982601	1758	zinc finger domain-containing protein, C2H2-like
NRRL3_00370		3.80242	#N/A	#N/A	#N/A	#N/A	#N/A	#N/A	-0.316916			0.727573	-0.435579	0.663142	0.998857	1692	hypothetical protein
NRRL3_00371		399.802	#N/A	#N/A	#N/A	#N/A	#N/A	#N/A	0.0854175			0.0850712	1.00407	0.315345	0.990615	1020	palmitoyl protein thioesterase-like protein
NRRL3_00372		978.13	#N/A	#N/A	#N/A	#N/A	#N/A	#N/A	-0.0960518			0.0550162	-1.74588	0.0808314	0.722244	3426	plasma-membrane phosphatidylinositol 4-phosphate synthesis complex component Efr3
NRRL3_00373		82.1531	#N/A	#N/A	#N/A	#N/A	#N/A	#N/A	-0.00227958			0.174346	-0.013075	0.989568	0.998857	456	mediator of RNA polymerase II transcription subunit 31
NRRL3_00374		4.68449	#N/A	#N/A	#N/A	#N/A	#N/A	#N/A	-0.340171			0.669423	-0.508156	0.611344	0.998857	780	hypothetical protein
NRRL3_00375		1398.05	#N/A	#N/A	#N/A	#N/A	#N/A	#N/A	-0.0210435			0.0529363	-0.397525	0.690981	0.998857	1551	cell morphology Pal1-like protein
NRRL3_00376		776.401	#N/A	#N/A	#N/A	#N/A	#N/A	#N/A	0.0203766			0.0699393	0.291347	0.770786	0.998857	2697	DNA replication licensing factor Mcm2
NRRL3_00377		321.538	#N/A	#N/A	#N/A	#N/A	#N/A	#N/A	-0.0278453			0.0926096	-0.300674	0.763663	0.998857	1641	zinc finger domain-containing protein, UBR-type and RING/FYVE/PHD-type
NRRL3_00378		453.921	#N/A	#N/A	#N/A	#N/A	#N/A	#N/A	0.0187567			0.083894	0.223577	0.823087	0.998857	1290	serine/threonine-protein kinase
NRRL3_00379		376.77	#N/A	#N/A	#N/A	#N/A	#N/A	#N/A	-0.0346705			0.0845578	-0.410022	0.68179	0.998857	1473	major facilitator superfamily, sugar/inositol transporter-like protein
NRRL3_00380		525.857	#N/A	#N/A	#N/A	#N/A	#N/A	#N/A	-0.0284353			0.0741489	-0.383489	0.701357	0.998857	1251	hypothetical protein
NRRL3_00381		2279.22	#N/A	#N/A	#N/A	#N/A	#N/A	#N/A	-0.00923247			0.0465446	-0.198358	0.842765	0.998857	3228	phosphatidylserine decarboxylase-like protein
NRRL3_00382		466.044	#N/A	#N/A	#N/A	#N/A	#N/A	#N/A	-0.0151101			0.0788424	-0.191649	0.848017	0.998857	1764	kinetochore-associated protein Dsn1/Mis13-like protein
NRRL3_00383		0	#N/A	#N/A	#N/A	#N/A	#N/A	#N/A	NA			NA	NA	NA	NA	204	hypothetical protein
NRRL3_00384		80.5969	#N/A	#N/A	#N/A	#N/A	#N/A	#N/A	-0.117466			0.173462	-0.677183	0.49829	0.998857	2610	threonine/serine exporter ThrE domain-containing protein
NRRL3_00385		1043.07	#N/A	#N/A	#N/A	#N/A	#N/A	#N/A	-0.0417473			0.0716456	-0.582692	0.560101	0.998857	1731	hypothetical protein
NRRL3_00386		696.959	#N/A	#N/A	#N/A	#N/A	#N/A	#N/A	-0.0611507			0.0775338	-0.788698	0.430289	0.990615	1578	sugar/inositol transporter family protein
NRRL3_00387		219.961	#N/A	#N/A	#N/A	#N/A	#N/A	#N/A	-0.0784107			0.111754	-0.701639	0.482904	0.996606	984	kynurenine formamidase-like protein
NRRL3_00388		100.82	#N/A	#N/A	#N/A	#N/A	#N/A	#N/A	-0.0116998			0.163157	-0.0717091	0.942833	0.998857	1143	hypothetical protein
NRRL3_00389		57.999	#N/A	#N/A	#N/A	#N/A	#N/A	#N/A	0.186039			0.201421	0.923629	0.355679	0.990615	2010	two pore domain potassium channel-like protein
NRRL3_00390		131.076	#N/A	#N/A	#N/A	#N/A	#N/A	#N/A	0.141801			0.199778	0.709793	0.477832	0.992975	777	short-chain dehydrogenase/reductase family protein
NRRL3_00391		104.682	#N/A	#N/A	#N/A	#N/A	#N/A	#N/A	-0.0786577			0.153324	-0.513016	0.60794	0.998857	2124	fungal-specific transcription factor
NRRL3_00392		242.01	#N/A	#N/A	#N/A	#N/A	#N/A	#N/A	-0.0668427			0.123629	-0.540669	0.588736	0.998857	1914	methyltransferase domain-containing protein
NRRL3_00393		30.8734	#N/A	#N/A	#N/A	#N/A	#N/A	#N/A	0.0668868			0.273217	0.244812	0.806602	0.998857	1143	hypothetical protein
NRRL3_00394		106.997	#N/A	#N/A	#N/A	#N/A	#N/A	#N/A	0.0085439			0.147144	0.0580649	0.953697	0.998857	741	vesicular trafficking protein SNAP-25
NRRL3_00395		1408.86	#N/A	#N/A	#N/A	#N/A	#N/A	#N/A	-0.0897274			0.0642581	-1.39636	0.162606	0.906746	1077	nucleosome assembly protein
NRRL3_00396		795.304	#N/A	#N/A	#N/A	#N/A	#N/A	#N/A	0.0833518			0.0641557	1.29921	0.193871	0.956696	1059	nitrogen metabolite repression protein
NRRL3_00397		329.527	#N/A	#N/A	#N/A	#N/A	#N/A	#N/A	-0.108253			0.0955822	-1.13256	0.257398	0.989605	1692	asparaginase/glutaminase family protein
NRRL3_00398		46.1388	#N/A	#N/A	#N/A	#N/A	#N/A	#N/A	-0.218595			0.220124	-0.993053	0.320684	0.990615	957	pirin, N-terminal domain-containing protein
NRRL3_00399		258.834	#N/A	#N/A	#N/A	#N/A	#N/A	#N/A	-0.23165			0.0979388	-2.36525	0.018018	0.330618	1689	fungal-specific transcription factor
NRRL3_00400		20.2736	#N/A	#N/A	#N/A	#N/A	#N/A	#N/A	0.284548			0.342777	0.830126	0.406467	0.990615	1623	amidase family protein
NRRL3_00401		2.87465	#N/A	#N/A	#N/A	#N/A	#N/A	#N/A	1.4861			0.882159	1.68462	0.0920624	0.762221	726	BTB/POZ domain-containing protein
NRRL3_00402		180.901	#N/A	#N/A	#N/A	#N/A	#N/A	#N/A	-0.22261			0.129272	-1.72203	0.0850649	0.738792	1557	choline transport protein
NRRL3_00403		124.304	#N/A	#N/A	#N/A	#N/A	#N/A	#N/A	-0.0667797			0.15377	-0.434283	0.664083	0.998857	1611	uncharacterized protein
NRRL3_00404		0.495287	#N/A	#N/A	#N/A	#N/A	#N/A	#N/A	1.3036			1.86668	0.69835	0.484958	NA	1227	hypothetical protein
NRRL3_00405		0.519489	#N/A	#N/A	#N/A	#N/A	#N/A	#N/A	0.000479773			1.92702	0.000248971	0.999801	NA	183	gurmarin/antimicrobial peptide-like protein
NRRL3_00406		26.2742	#N/A	#N/A	#N/A	#N/A	#N/A	#N/A	-0.0162667			0.309133	-0.0526204	0.958034	0.998857	1686	fungal-specific transcription factor
NRRL3_00407		27.4802	#N/A	#N/A	#N/A	#N/A	#N/A	#N/A	-0.139128			0.290217	-0.479392	0.63166	0.998857	1758	major facilitator superfamily protein
NRRL3_00408		179.15	#N/A	#N/A	#N/A	#N/A	#N/A	#N/A	0.0486572			0.144728	0.336197	0.736722	0.998857	1794	aminotransferase class I and II family protein
NRRL3_00409		240.245	#N/A	#N/A	#N/A	#N/A	#N/A	#N/A	0.0103809			0.110492	0.0939516	0.925148	0.998857	1038	translation regulator impact family protein
NRRL3_00410		9.23684	#N/A	#N/A	#N/A	#N/A	#N/A	#N/A	-0.515299			0.500651	-1.02926	0.303359	0.990615	2778	non-ribosomal peptide synthetase-like protein
NRRL3_00411		0.634355	#N/A	#N/A	#N/A	#N/A	#N/A	#N/A	-0.594317			1.77012	-0.335749	0.73706	NA	1593	carboxylesterase family protein
NRRL3_00412		0.645314	#N/A	#N/A	#N/A	#N/A	#N/A	#N/A	0.700834			1.76746	0.39652	0.691721	NA	1185	catechol oxidase
NRRL3_00413		0.246854	#N/A	#N/A	#N/A	#N/A	#N/A	#N/A	-0.00842941			2.5704	-0.00327941	0.997383	NA	1011	NAD(P)-binding domain-containing protein
NRRL3_00414		0.233588	#N/A	#N/A	#N/A	#N/A	#N/A	#N/A	-0.00592315			2.61836	-0.00226216	0.998195	NA	1035	intradiol ring-cleavage dioxygenase domain-containing protein
NRRL3_00415		153.714	#N/A	#N/A	#N/A	#N/A	#N/A	#N/A	-0.434689			0.14053	-3.09321	0.00198003	0.0741726	1230	lytic polysaccharide monooxygenase
NRRL3_00416		29809.9	#N/A	#N/A	#N/A	#N/A	#N/A	#N/A	-0.0746309			0.0455673	-1.63782	0.10146	0.790573	1119	60S ribosomal protein uL4
NRRL3_00417		595.296	#N/A	#N/A	#N/A	#N/A	#N/A	#N/A	-0.0564501			0.0736725	-0.76623	0.443539	0.990615	2910	fungal-specific transcription factor
NRRL3_00418		790.838	#N/A	#N/A	#N/A	#N/A	#N/A	#N/A	-0.062539			0.064184	-0.97437	0.329873	0.990615	2232	DnaJ domain-containing protein
NRRL3_00419		1344.93	#N/A	#N/A	#N/A	#N/A	#N/A	#N/A	-0.0225199			0.0599111	-0.375888	0.707	0.998857	1743	pre-mRNA processing protein 45
NRRL3_00420		325.787	#N/A	#N/A	#N/A	#N/A	#N/A	#N/A	0.244881			0.10221	2.39587	0.0165809	0.31496	1413	GATS-like ACT domain-containing protein
NRRL3_00421		108.146	#N/A	#N/A	#N/A	#N/A	#N/A	#N/A	0.029671			0.150545	0.197091	0.843756	0.998857	1020	WD repeat-containing protein
NRRL3_00422		3050.3	#N/A	#N/A	#N/A	#N/A	#N/A	#N/A	0.0359468			0.0420056	0.855761	0.39213	0.990615	1152	septin, involved in development
NRRL3_00423		632.228	#N/A	#N/A	#N/A	#N/A	#N/A	#N/A	-0.118681			0.0813874	-1.45822	0.14478	0.882823	2712	periodic tryptophan protein 2-like protein
NRRL3_00424		36.2837	#N/A	#N/A	#N/A	#N/A	#N/A	#N/A	-0.0194977			0.247339	-0.0788295	0.937168	0.998857	957	kynurenine formamidase-like protein
NRRL3_00425		2141.43	#N/A	#N/A	#N/A	#N/A	#N/A	#N/A	-0.038316			0.053434	-0.717071	0.47333	0.990615	4221	5'-3' exoribonuclease, type 1
NRRL3_00426		1495.5	#N/A	#N/A	#N/A	#N/A	#N/A	#N/A	-0.0132654			0.0520776	-0.254724	0.798936	0.998857	1311	histone acetyltransferase type B subunit 2
NRRL3_00427		1543.52	#N/A	#N/A	#N/A	#N/A	#N/A	#N/A	-0.0424184			0.0605358	-0.700715	0.483481	0.996663	1011	GTP cyclohydrolase
NRRL3_00428		1.15407	#N/A	#N/A	#N/A	#N/A	#N/A	#N/A	-0.226035			1.27933	-0.176682	0.859758	NA	2370	hypothetical protein
NRRL3_00429		0	#N/A	#N/A	#N/A	#N/A	#N/A	#N/A	NA			NA	NA	NA	NA	534	cell wall mannoprotein 1-like protein
NRRL3_00430		3.48367	#N/A	#N/A	#N/A	#N/A	#N/A	#N/A	-0.00584407			0.734464	-0.00795691	0.993651	0.998857	7377	polyketide synthase
NRRL3_00431		73.614	#N/A	#N/A	#N/A	#N/A	#N/A	#N/A	-0.249561			0.179167	-1.3929	0.163651	0.906746	1611	tannase/feruloyl esterase family protein
NRRL3_00432		20.3753	#N/A	#N/A	#N/A	#N/A	#N/A	#N/A	-0.152158			0.326812	-0.465584	0.641513	0.998857	531	deoxyuridine triphosphate nucleotidohydrolase/deoxycytidine triphosphate deaminase family protein
NRRL3_00433		1062.36	#N/A	#N/A	#N/A	#N/A	#N/A	#N/A	-0.0429272			0.0538284	-0.797483	0.425171	0.990615	3237	protein kinase domain-containing protein
NRRL3_00434		668.197	#N/A	#N/A	#N/A	#N/A	#N/A	#N/A	-0.0937766			0.0654924	-1.43187	0.152181	0.894605	1059	eukaryotic translation initiation factor 4E-like protein
NRRL3_00435		492.234	#N/A	#N/A	#N/A	#N/A	#N/A	#N/A	0.00704451			0.0740778	0.0950961	0.924238	0.998857	3687	Ulp1 protease family, C-terminal catalytic domain-containing protein
NRRL3_00436		75.8807	#N/A	#N/A	#N/A	#N/A	#N/A	#N/A	0.297612			0.176105	1.68997	0.091033	0.758875	588	gamma-glutamylcyclotransferase domain-containing protein
NRRL3_00437		711.497	#N/A	#N/A	#N/A	#N/A	#N/A	#N/A	0.150198			0.0688322	2.18209	0.0291031	0.444472	750	signal peptidase complex subunit 3-like protein
NRRL3_00438		24.9502	#N/A	#N/A	#N/A	#N/A	#N/A	#N/A	-0.0780438			0.2972	-0.262597	0.792861	0.998857	282	proteolipid membrane potential modulator family protein
NRRL3_00439		585.961	#N/A	#N/A	#N/A	#N/A	#N/A	#N/A	0.0840411			0.072166	1.16455	0.2442	0.986451	1323	branched-chain alpha-ketoacid dehydrogenase kinase/pyruvate dehydrogenase kinase domain-containing protein
NRRL3_00440		2553.65	#N/A	#N/A	#N/A	#N/A	#N/A	#N/A	-0.0605089			0.0451327	-1.34069	0.180021	0.937112	3369	ubiquitin carboxyl-terminal hydrolase
NRRL3_00441		967.446	#N/A	#N/A	#N/A	#N/A	#N/A	#N/A	0.0813587			0.0649313	1.253	0.210207	0.97385	633	COPI-coated vesicle assembly TMP21-related protein
NRRL3_00442		30.482	#N/A	#N/A	#N/A	#N/A	#N/A	#N/A	-0.220992			0.282606	-0.781981	0.434226	0.990615	360	hypothetical protein
NRRL3_00443		0.363412	#N/A	#N/A	#N/A	#N/A	#N/A	#N/A	0.729757			2.15599	0.338479	0.735002	NA	660	hypothetical protein
NRRL3_00444		695.726	#N/A	#N/A	#N/A	#N/A	#N/A	#N/A	-0.0927378			0.0692924	-1.33835	0.180781	0.938572	1737	RNA polymerase II-binding domain-containing protein
NRRL3_00445		74.7385	#N/A	#N/A	#N/A	#N/A	#N/A	#N/A	0.134002			0.180691	0.741605	0.458326	0.990615	1872	hypothetical protein
NRRL3_00446		5.35056	#N/A	#N/A	#N/A	#N/A	#N/A	#N/A	0.0380397			0.598917	0.0635142	0.949357	0.998857	1269	major facilitator superfamily protein
NRRL3_00447		48.6539	#N/A	#N/A	#N/A	#N/A	#N/A	#N/A	-0.0222524			0.220908	-0.100731	0.919764	0.998857	2067	fungal-specific transcription factor
NRRL3_00448		644.445	#N/A	#N/A	#N/A	#N/A	#N/A	#N/A	-0.0637177			0.0883671	-0.721057	0.470874	0.990615	2616	hypothetical protein
NRRL3_00449		97.1972	#N/A	#N/A	#N/A	#N/A	#N/A	#N/A	0.045963			0.155124	0.296299	0.767002	0.998857	2109	heterokaryon incompatibility domain-containing protein
NRRL3_00450		0.120537	#N/A	#N/A	#N/A	#N/A	#N/A	#N/A	0.71648			3.53381	0.20275	0.839331	NA	459	hypothetical protein
NRRL3_00451		133.123	#N/A	#N/A	#N/A	#N/A	#N/A	#N/A	-0.00508189			0.142547	-0.0356506	0.971561	0.998857	222	hypothetical protein
NRRL3_00452		826.835	#N/A	#N/A	#N/A	#N/A	#N/A	#N/A	0.025991			0.0662784	0.39215	0.694948	0.998857	393	uncharacterized protein
NRRL3_00453		869.608	#N/A	#N/A	#N/A	#N/A	#N/A	#N/A	-0.0799475			0.0602	-1.32803	0.184168	0.944315	2457	DNA repair helicase Rad25
NRRL3_00454		130.758	#N/A	#N/A	#N/A	#N/A	#N/A	#N/A	0.131672			0.155138	0.84874	0.396026	0.990615	1500	uncharacterized protein
NRRL3_00455		345.385	#N/A	#N/A	#N/A	#N/A	#N/A	#N/A	0.0580799			0.0936068	0.620467	0.53495	0.998857	1407	hypothetical protein
NRRL3_00456		1092.41	#N/A	#N/A	#N/A	#N/A	#N/A	#N/A	0.0791941			0.053544	1.47905	0.139128	0.873867	2136	glutamine-dependent NAD(+) synthetase
NRRL3_00457		367.277	#N/A	#N/A	#N/A	#N/A	#N/A	#N/A	0.0818539			0.0937711	0.872912	0.382711	0.990615	1251	NUDIX hydrolase domain-containing protein
NRRL3_00458		467.606	#N/A	#N/A	#N/A	#N/A	#N/A	#N/A	0.0295274			0.0761869	0.387565	0.698338	0.998857	4326	telomeric single stranded DNA binding Pot1/Cdc13 domain-containing protein
NRRL3_00459		152.749	#N/A	#N/A	#N/A	#N/A	#N/A	#N/A	0.144122			0.124596	1.15671	0.247392	0.986814	1476	flavin monooxygenase-like protein
NRRL3_00460		230.247	#N/A	#N/A	#N/A	#N/A	#N/A	#N/A	-0.0723568			0.107143	-0.675332	0.499465	0.998857	723	HD domain-containing protein
NRRL3_00461		699.496	#N/A	#N/A	#N/A	#N/A	#N/A	#N/A	0.00497231			0.0701757	0.0708552	0.943513	0.998857	3309	class II histone deacetylase complex subunit 2/3-like protein
NRRL3_00462		770.74	968.863	756.957	862.91	698.706	658.436	678.571	-0.34755			0.0908352	-3.82616	0.000130157	0.00922903	6462	polyketide synthase AlbA/FwnA
NRRL3_00464		1.81246	#N/A	#N/A	#N/A	#N/A	#N/A	#N/A	-0.187012			1.08944	-0.171659	0.863706	0.998857	237	hypothetical protein
NRRL3_00465		807.8	#N/A	#N/A	#N/A	#N/A	#N/A	#N/A	-0.0491756			0.0722803	-0.680346	0.496285	0.998857	3909	transglutaminase-like domain-containing protein
NRRL3_00466		215.391	#N/A	#N/A	#N/A	#N/A	#N/A	#N/A	0.00538171			0.106322	0.0506173	0.95963	0.998857	1425	DDH domain-containing protein
NRRL3_00467		43.4563	#N/A	#N/A	#N/A	#N/A	#N/A	#N/A	0.189298			0.235251	0.804666	0.421012	0.990615	1341	tryptophan synthase subunit beta domain-containing protein
NRRL3_00468		1833.86	#N/A	#N/A	#N/A	#N/A	#N/A	#N/A	-0.109063			0.0618925	-1.76213	0.0780478	0.712114	5175	lysine-specific demethylase domain-containing protein
NRRL3_00469		38.2874	#N/A	#N/A	#N/A	#N/A	#N/A	#N/A	-0.0715939			0.239882	-0.298455	0.765356	0.998857	1275	structure-specific endonuclease subunit Slx1
NRRL3_00470		204.844	#N/A	#N/A	#N/A	#N/A	#N/A	#N/A	0.135234			0.114937	1.17659	0.239358	0.984917	675	thymidylate kinase
NRRL3_00471		417.331	#N/A	#N/A	#N/A	#N/A	#N/A	#N/A	-0.0967567			0.0807021	-1.19894	0.230553	0.982601	1422	queuine tRNA-ribosyltransferase-like protein
NRRL3_00472		1126.97	#N/A	#N/A	#N/A	#N/A	#N/A	#N/A	-0.0718745			0.0526352	-1.36552	0.172089	0.919443	2268	methylenetetrahydrofolate reductase
NRRL3_00473		112.862	#N/A	#N/A	#N/A	#N/A	#N/A	#N/A	0.160741			0.150622	1.06718	0.28589	0.990615	636	MIOREX complex component 11-like protein
NRRL3_00474		9691.92	#N/A	#N/A	#N/A	#N/A	#N/A	#N/A	-0.0443693			0.0507793	-0.873767	0.382245	0.990615	462	nucleoside-diphosphate kinase
NRRL3_00475		2960.91	#N/A	#N/A	#N/A	#N/A	#N/A	#N/A	-0.00922197			0.0450639	-0.204642	0.837852	0.998857	2892	alpha-glucosidase
NRRL3_00476		244.147	#N/A	#N/A	#N/A	#N/A	#N/A	#N/A	-0.0760414			0.101142	-0.751827	0.452155	0.990615	801	PQ-loop repeat-containing protein
NRRL3_00477		1002.02	#N/A	#N/A	#N/A	#N/A	#N/A	#N/A	0.041972			0.0575642	0.729134	0.46592	0.990615	984	immunoreactive secreted protein
NRRL3_00478		38.8568	#N/A	#N/A	#N/A	#N/A	#N/A	#N/A	-0.0671358			0.242276	-0.277105	0.7817	0.998857	1083	chitinase
NRRL3_00479		186.119	#N/A	#N/A	#N/A	#N/A	#N/A	#N/A	-0.166439			0.139358	-1.19433	0.232349	0.982601	1179	sulphydryl oxidase Sox
NRRL3_00480		149.071	#N/A	#N/A	#N/A	#N/A	#N/A	#N/A	-0.0867837			0.132893	-0.653037	0.513733	0.998857	3060	plasma membrane ATPase
NRRL3_00481		3831.21	#N/A	#N/A	#N/A	#N/A	#N/A	#N/A	-0.0316243			0.043933	-0.719831	0.471629	0.990615	2139	glutamate-tRNA ligase, cytosolic
NRRL3_00482		1238.09	#N/A	#N/A	#N/A	#N/A	#N/A	#N/A	-0.051495			0.0711225	-0.724032	0.469046	0.990615	900	54S ribosomal protein uL1m
NRRL3_00483		325.479	#N/A	#N/A	#N/A	#N/A	#N/A	#N/A	-0.00855523			0.0875725	-0.0976931	0.922176	0.998857	891	conserved oligomeric Golgi complex subunit 2, involved in cell polarity, cell wall structure, and protein glycosylation
NRRL3_00484		208.106	#N/A	#N/A	#N/A	#N/A	#N/A	#N/A	-0.0194682			0.109745	-0.177394	0.859199	0.998857	1230	hypothetical protein
NRRL3_00485		264.518	#N/A	#N/A	#N/A	#N/A	#N/A	#N/A	0.0945732			0.100647	0.939654	0.347395	0.990615	999	cytosolic Fe-S cluster assembly factor Cfd1
NRRL3_00486		1541.5	1675.55	1585.06	1630.31	1469.79	1435.62	1452.7	-0.166325			0.0502157	-3.31221	0.000925628	0.0413906	1167	UBX domain-containing protein
NRRL3_00487		639.236	#N/A	#N/A	#N/A	#N/A	#N/A	#N/A	0.0318727			0.069456	0.45889	0.646313	0.998857	396	mitochondrial import protein 1
NRRL3_00488		1612.43	#N/A	#N/A	#N/A	#N/A	#N/A	#N/A	-0.0690976			0.0561259	-1.23112	0.218279	0.980919	1491	membrane insertase OXA1/ALB3/YidC family protein
NRRL3_00489		308.114	#N/A	#N/A	#N/A	#N/A	#N/A	#N/A	0.073243			0.093008	0.787492	0.430994	0.990615	1035	TAFII28-like protein
NRRL3_00490		3178.67	#N/A	#N/A	#N/A	#N/A	#N/A	#N/A	-0.0789219			0.0432951	-1.82288	0.0683213	0.671201	1500	S-adenosylmethionine decarboxylase-like protein
NRRL3_00491		583.707	#N/A	#N/A	#N/A	#N/A	#N/A	#N/A	-0.0210571			0.0744059	-0.283003	0.777175	0.998857	1344	SAGA transcriptional regulatory complex subunit
NRRL3_00492		0.651001	#N/A	#N/A	#N/A	#N/A	#N/A	#N/A	0.333075			1.6414	0.20292	0.839197	NA	1026	terpene synthase, metal-binding domain-containing protein
NRRL3_00493		1.1078	#N/A	#N/A	#N/A	#N/A	#N/A	#N/A	2.71217			1.44192	1.88094	0.0599796	NA	1188	Spo11/DNA topoisomerase VI subunit A family protein
NRRL3_00494		401.329	#N/A	#N/A	#N/A	#N/A	#N/A	#N/A	0.0925679			0.0873598	1.05962	0.289319	0.990615	501	ubiquitin-conjugating enzyme E2
NRRL3_00495		419.607	#N/A	#N/A	#N/A	#N/A	#N/A	#N/A	0.0530074			0.0837239	0.633122	0.526654	0.998857	1617	scramblase family protein
NRRL3_00496		264.949	#N/A	#N/A	#N/A	#N/A	#N/A	#N/A	0.141179			0.0985679	1.4323	0.152058	0.894605	378	long chronological lifespan protein 2
NRRL3_00497		1130.79	#N/A	#N/A	#N/A	#N/A	#N/A	#N/A	-0.03588			0.0727746	-0.493029	0.621992	0.998857	852	54S ribosomal protein bL27m
NRRL3_00498		370.094	#N/A	#N/A	#N/A	#N/A	#N/A	#N/A	0.0301432			0.093688	0.32174	0.747649	0.998857	4356	Rad9-like Rad53-binding domain-containing protein
NRRL3_00499		508.969	#N/A	#N/A	#N/A	#N/A	#N/A	#N/A	-0.0469788			0.083621	-0.561806	0.574248	0.998857	1479	tRNA-splicing endonuclease subunit Sen2-like protein
NRRL3_00500		478.942	#N/A	#N/A	#N/A	#N/A	#N/A	#N/A	-0.107401			0.0874295	-1.22843	0.219286	0.980919	204	H/ACA ribonucleoprotein complex subunit 3
NRRL3_00501		405.734	#N/A	#N/A	#N/A	#N/A	#N/A	#N/A	-0.230614			0.098841	-2.33318	0.0196388	0.346277	1302	ribonuclease Nob1-like protein
NRRL3_00502		64.8694	86.606	86.6686	86.6373	47.1977	39.0052	43.1015	-1.01039			0.233161	-4.33342	1.46807e-05	0.00147208	1167	hypothetical protein
NRRL3_00503		0.130181	#N/A	#N/A	#N/A	#N/A	#N/A	#N/A	0.71648			3.53381	0.20275	0.839331	NA	1995	fungal-specific transcription factor
NRRL3_00504		1.50893	#N/A	#N/A	#N/A	#N/A	#N/A	#N/A	0.0590712			1.22847	0.0480852	0.961648	NA	1626	cis-aconitate decarboxylase
NRRL3_00505		0	#N/A	#N/A	#N/A	#N/A	#N/A	#N/A	NA			NA	NA	NA	NA	585	hypothetical protein
NRRL3_00506		5.80952	#N/A	#N/A	#N/A	#N/A	#N/A	#N/A	0.0812042			0.584446	0.138942	0.889496	0.998857	903	aminoglycoside phosphotransferase domain-containing protein
NRRL3_00507		1598.2	#N/A	#N/A	#N/A	#N/A	#N/A	#N/A	0.0572303			0.0509971	1.12223	0.261766	0.990615	1551	peptidase M18 family protein
NRRL3_00508		729.143	#N/A	#N/A	#N/A	#N/A	#N/A	#N/A	-0.207375			0.0701965	-2.9542	0.00313479	0.10203	1413	glycoside hydrolase family 71 protein
NRRL3_00509		249.38	#N/A	#N/A	#N/A	#N/A	#N/A	#N/A	-0.103709			0.117508	-0.882565	0.377471	0.990615	1344	alcohol dehydrogenase domain-containing protein
NRRL3_00510		10.0718	#N/A	#N/A	#N/A	#N/A	#N/A	#N/A	0.490548			0.470614	1.04236	0.297246	0.990615	333	hypothetical protein
NRRL3_00511		1825.92	#N/A	#N/A	#N/A	#N/A	#N/A	#N/A	-0.02526			0.157831	-0.160045	0.872846	0.998857	1488	bZIP transcription factor
NRRL3_00512		347.054	#N/A	#N/A	#N/A	#N/A	#N/A	#N/A	0.0211168			0.0874246	0.241543	0.809134	0.998857	1509	mitochondrial carrier domain-containing protein
NRRL3_00513		452.434	#N/A	#N/A	#N/A	#N/A	#N/A	#N/A	0.0135163			0.0901353	0.149956	0.880799	0.998857	609	adrenodoxin-like protein, mitochondrial
NRRL3_00514		296.571	#N/A	#N/A	#N/A	#N/A	#N/A	#N/A	-0.131443			0.113089	-1.16229	0.245117	0.986492	879	ribosomal RNA-processing protein 15-like protein
NRRL3_00515		913.526	#N/A	#N/A	#N/A	#N/A	#N/A	#N/A	-0.0536751			0.0573293	-0.93626	0.349139	0.990615	1602	signal recognition particle 54 kDa protein
NRRL3_00516		374.264	#N/A	#N/A	#N/A	#N/A	#N/A	#N/A	-0.0280937			0.0930926	-0.301782	0.762818	0.998857	1980	alkaline phosphatase D-related protein
NRRL3_00517		290.061	#N/A	#N/A	#N/A	#N/A	#N/A	#N/A	0.101931			0.094778	1.07547	0.282166	0.990615	870	endo-beta-N-acetylglucosaminidase
NRRL3_00518		671.138	#N/A	#N/A	#N/A	#N/A	#N/A	#N/A	-0.00973609			0.0709685	-0.137189	0.890881	0.998857	2601	hypothetical protein
NRRL3_00519		125.267	#N/A	#N/A	#N/A	#N/A	#N/A	#N/A	-0.0534234			0.136818	-0.390469	0.69619	0.998857	1863	hypothetical protein
NRRL3_00520		33.6346	#N/A	#N/A	#N/A	#N/A	#N/A	#N/A	-0.213372			0.258219	-0.826321	0.408622	0.990615	816	aminoglycoside phosphotransferase domain-containing protein
NRRL3_00521		22.1763	#N/A	#N/A	#N/A	#N/A	#N/A	#N/A	0.52402			0.30866	1.69773	0.0895595	0.755596	387	reactive intermediate/imine deaminase RidA family protein
NRRL3_00522		98.3889	#N/A	#N/A	#N/A	#N/A	#N/A	#N/A	0.191702			0.158258	1.21133	0.22577	0.982601	1020	alpha/beta hydrolase fold-3 domain-containing protein
NRRL3_00523	ctcA	16789.5	18440.9	18301	18370.9	15823.8	14592.6	15208.2	-0.271463	0.828479	1.20703	0.0646115	-4.20147	2.65193e-05	0.00243756	3630	chitinase-like protein
NRRL3_00524		6787.85	#N/A	#N/A	#N/A	#N/A	#N/A	#N/A	0.0204522			0.0502608	0.406921	0.684066	0.998857	702	hypothetical protein
NRRL3_00525		197.804	#N/A	#N/A	#N/A	#N/A	#N/A	#N/A	0.133803			0.116526	1.14827	0.250859	0.98904	1140	CoA-transferase family III protein
NRRL3_00526		1017.03	#N/A	#N/A	#N/A	#N/A	#N/A	#N/A	-0.0886919			0.0593175	-1.49521	0.13486	0.863232	1119	hypothetical protein
NRRL3_00527		576.568	#N/A	#N/A	#N/A	#N/A	#N/A	#N/A	0.051632			0.0720747	0.716368	0.473764	0.990615	1986	chromatin assembly factor 1 complex subunit A-like protein
NRRL3_00528		1316.19	#N/A	#N/A	#N/A	#N/A	#N/A	#N/A	-0.0236426			0.06061	-0.390078	0.696479	0.998857	4677	hypothetical protein
NRRL3_00529		384.524	#N/A	#N/A	#N/A	#N/A	#N/A	#N/A	-0.063202			0.085654	-0.737875	0.46059	0.990615	882	protein phosphatase inhibitor 2-like protein
NRRL3_00530		1161.31	#N/A	#N/A	#N/A	#N/A	#N/A	#N/A	-0.0389087			0.058507	-0.665027	0.506033	0.998857	1398	phosphatidylinositol transfer protein
NRRL3_00531		1111.4	#N/A	#N/A	#N/A	#N/A	#N/A	#N/A	-0.141273			0.0559879	-2.52329	0.0116264	0.254779	2208	lanosterol synthase
NRRL3_00532		788.528	#N/A	#N/A	#N/A	#N/A	#N/A	#N/A	0.138221			0.0647226	2.1356	0.0327121	0.468517	1389	SGS domain-containing protein
NRRL3_00533		296.122	#N/A	#N/A	#N/A	#N/A	#N/A	#N/A	-0.0610409			0.099766	-0.611841	0.540643	0.998857	1158	PQ-loop repeat-containing protein
NRRL3_00534		444.86	#N/A	#N/A	#N/A	#N/A	#N/A	#N/A	-0.0608535			0.0765936	-0.794499	0.426905	0.990615	1224	sirtuin family protein
NRRL3_00535		748.153	#N/A	#N/A	#N/A	#N/A	#N/A	#N/A	-0.0382561			0.0622969	-0.614094	0.539153	0.998857	1170	cyclin-dependent protein kinase, role in regulation of development in response to phosphate availability, interacts with cyclin Pho80
NRRL3_00536		95.0353	#N/A	#N/A	#N/A	#N/A	#N/A	#N/A	0.0924884			0.160167	0.577451	0.563635	0.998857	672	polyamine-modulated factor 1/kinetochore protein Nnf1 family protein
NRRL3_00537		135.482	#N/A	#N/A	#N/A	#N/A	#N/A	#N/A	-0.0305053			0.139895	-0.218059	0.827383	0.998857	1500	tetratricopeptide-like helical domain-containing protein
NRRL3_00538		360.769	#N/A	#N/A	#N/A	#N/A	#N/A	#N/A	0.00373773			0.0996218	0.0375192	0.970071	0.998857	327	hypothetical protein
NRRL3_00539		1385.63	#N/A	#N/A	#N/A	#N/A	#N/A	#N/A	-0.0332713			0.0509042	-0.653606	0.513366	0.998857	1614	nuclear transport factor 2 domain-containing protein
NRRL3_00540		27926.6	26612.4	24634.6	25623.5	29773	30686.3	30229.7	0.238462			0.0462977	5.15062	2.59624e-07	4.6023e-05	2109	heat shock protein 90
NRRL3_00541		482.064	#N/A	#N/A	#N/A	#N/A	#N/A	#N/A	0.0217337			0.081745	0.265872	0.790338	0.998857	2172	septin-like protein
NRRL3_00542		1.11384	#N/A	#N/A	#N/A	#N/A	#N/A	#N/A	-1.25336			1.34185	-0.934059	0.350274	NA	294	hypothetical protein
NRRL3_00543		1330.48	#N/A	#N/A	#N/A	#N/A	#N/A	#N/A	0.00403941			0.0553077	0.0730353	0.941778	0.998857	2193	myc-type, basic helix-loop-helix domain-containing protein
NRRL3_00544		587.892	#N/A	#N/A	#N/A	#N/A	#N/A	#N/A	-0.0224026			0.0695975	-0.321888	0.747538	0.998857	1884	DNA-directed RNA polymerase III subunit Rpc3
NRRL3_00545		5593.89	#N/A	#N/A	#N/A	#N/A	#N/A	#N/A	-0.0729414			0.120303	-0.606316	0.544305	0.998857	1377	ubiquinol-cytochrome c reductase core protein II
NRRL3_00546		4760.43	#N/A	#N/A	#N/A	#N/A	#N/A	#N/A	0.0225981			0.0740536	0.305158	0.760245	0.998857	951	mitochondrial citrate and oxoglutarate carrier protein
NRRL3_00547		14549	#N/A	#N/A	#N/A	#N/A	#N/A	#N/A	-0.0448276			0.0408727	-1.09676	0.272746	0.990615	1425	citrate synthase CitA
NRRL3_00548		1251.95	#N/A	#N/A	#N/A	#N/A	#N/A	#N/A	-0.0520785			0.0511021	-1.01911	0.308152	0.990615	2223	RNA polymerase II-binding domain-containing protein
NRRL3_00549		774.478	#N/A	#N/A	#N/A	#N/A	#N/A	#N/A	-0.024254			0.0756295	-0.320695	0.748441	0.998857	1302	homocysteine synthase
NRRL3_00550		202.104	#N/A	#N/A	#N/A	#N/A	#N/A	#N/A	-0.092228			0.11494	-0.802404	0.422319	0.990615	471	membrane apposition MARVEL domain-containing protein
NRRL3_00551		2825.56	#N/A	#N/A	#N/A	#N/A	#N/A	#N/A	0.102946			0.0746006	1.37996	0.167599	0.910541	1692	lysine-specific permease
NRRL3_00552		710.926	#N/A	#N/A	#N/A	#N/A	#N/A	#N/A	0.0376433			0.071539	0.526193	0.598754	0.998857	2127	AMP-dependent synthetase/ligase domain-containing protein
NRRL3_00553		681.021	#N/A	#N/A	#N/A	#N/A	#N/A	#N/A	-0.00217657			0.0639616	-0.0340293	0.972854	0.998857	834	uncharacterized protein
NRRL3_00554		292.36	#N/A	#N/A	#N/A	#N/A	#N/A	#N/A	0.0208383			0.104122	0.200133	0.841376	0.998857	765	hypothetical protein
NRRL3_00555		370.015	#N/A	#N/A	#N/A	#N/A	#N/A	#N/A	0.0374053			0.085244	0.438802	0.660805	0.998857	3276	WD repeat-containing protein
NRRL3_00556		369.535	#N/A	#N/A	#N/A	#N/A	#N/A	#N/A	0.0448545			0.0866668	0.517551	0.604771	0.998857	978	mitochondrial carrier domain-containing protein
NRRL3_00557		3052.28	#N/A	#N/A	#N/A	#N/A	#N/A	#N/A	0.0219433			0.0397958	0.551398	0.581361	0.998857	606	GTP-binding protein Ypt1
NRRL3_00558		1820.21	#N/A	#N/A	#N/A	#N/A	#N/A	#N/A	0.0635419			0.0483099	1.3153	0.188409	0.95176	2646	alanine/arginine aminopeptidase
NRRL3_00559		435.44	#N/A	#N/A	#N/A	#N/A	#N/A	#N/A	0.0521533			0.080337	0.649182	0.516221	0.998857	1374	TFIIH basal transcription factor complex subunit 2
NRRL3_00560		230.835	#N/A	#N/A	#N/A	#N/A	#N/A	#N/A	0.16776			0.107978	1.55364	0.12027	0.832389	483	hypothetical protein
NRRL3_00561		4.73554	#N/A	#N/A	#N/A	#N/A	#N/A	#N/A	0.531184			0.648989	0.81848	0.413083	0.990615	2577	pumilio homology domain-containing protein
NRRL3_00562		791.111	#N/A	#N/A	#N/A	#N/A	#N/A	#N/A	-0.0542521			0.0598316	-0.906747	0.364541	0.990615	1653	sugar phosphate transporter domain-containing protein
NRRL3_00563		5985.14	#N/A	#N/A	#N/A	#N/A	#N/A	#N/A	-0.0680798			0.135527	-0.502335	0.615432	0.998857	2214	NADH-ubiquinone oxidoreductase 78 kDa subunit, mitochondrial
NRRL3_00564		526.826	#N/A	#N/A	#N/A	#N/A	#N/A	#N/A	-0.01371			0.0752093	-0.182292	0.855354	0.998857	1140	DNA repair protein XRCC4-like protein
NRRL3_00565		978.416	#N/A	#N/A	#N/A	#N/A	#N/A	#N/A	-0.00791143			0.0604023	-0.130979	0.895792	0.998857	2967	hypothetical protein
NRRL3_00566		43.4312	#N/A	#N/A	#N/A	#N/A	#N/A	#N/A	0.0143729			0.223196	0.0643957	0.948655	0.998857	1239	hypothetical protein
NRRL3_00567		914.906	#N/A	#N/A	#N/A	#N/A	#N/A	#N/A	0.0785679			0.0763691	1.02879	0.303578	0.990615	642	ER lumen protein retaining receptor
NRRL3_00568		409.238	#N/A	#N/A	#N/A	#N/A	#N/A	#N/A	-0.0169109			0.086819	-0.194783	0.845563	0.998857	1596	hypothetical protein
NRRL3_00569		349.964	#N/A	#N/A	#N/A	#N/A	#N/A	#N/A	-0.00803058			0.101629	-0.0790183	0.937018	0.998857	1080	ribonuclease III domain-containing protein
NRRL3_00570		1053.55	#N/A	#N/A	#N/A	#N/A	#N/A	#N/A	-0.0531989			0.0649265	-0.819372	0.412574	0.990615	324	37S ribosomal protein mS33
NRRL3_00571		1680.6	#N/A	#N/A	#N/A	#N/A	#N/A	#N/A	-0.0747732			0.0497469	-1.50307	0.13282	0.857287	1641	pre-mRNA-splicing factor
NRRL3_00572		3421.86	#N/A	#N/A	#N/A	#N/A	#N/A	#N/A	0.00469471			0.0421643	0.111343	0.911344	0.998857	750	methylsterol monooxygenase
NRRL3_00573		606.544	#N/A	#N/A	#N/A	#N/A	#N/A	#N/A	0.00305468			0.0742129	0.041161	0.967168	0.998857	1953	nuclear control of ATP synthase 2-like protein
NRRL3_00574		1527.55	#N/A	#N/A	#N/A	#N/A	#N/A	#N/A	0.0333298			0.0543729	0.612985	0.539886	0.998857	621	GTP-binding protein Ypt2
NRRL3_00575		892.685	#N/A	#N/A	#N/A	#N/A	#N/A	#N/A	-0.0604796			0.0604061	-1.00122	0.316722	0.990615	2256	AAA-type ATPase family protein
NRRL3_00576		720.307	#N/A	#N/A	#N/A	#N/A	#N/A	#N/A	-0.0437349			0.0647696	-0.675239	0.499524	0.998857	924	RNA recognition motif domain-containing protein
NRRL3_00577		878.036	#N/A	#N/A	#N/A	#N/A	#N/A	#N/A	0.00279917			0.0656814	0.0426174	0.966007	0.998857	7383	phosphatidylinositol 3-/4-kinase catalytic domain-containing protein
NRRL3_00578		228.05	#N/A	#N/A	#N/A	#N/A	#N/A	#N/A	0.0821222			0.123583	0.664509	0.506365	0.998857	573	cytidine deaminase-like protein
NRRL3_00579		2684.02	#N/A	#N/A	#N/A	#N/A	#N/A	#N/A	-0.0213821			0.0610178	-0.350424	0.726021	0.998857	567	NADH-ubiquinone oxidoreductase 21 kDa subunit
NRRL3_00580		357.848	#N/A	#N/A	#N/A	#N/A	#N/A	#N/A	0.189164			0.0893818	2.11635	0.0343146	0.481812	816	chromosome segregation in meiosis protein
NRRL3_00581		987.082	#N/A	#N/A	#N/A	#N/A	#N/A	#N/A	-0.00339141			0.0646689	-0.0524426	0.958176	0.998857	1722	guanine nucleotide exchange factor
NRRL3_00582		321.051	#N/A	#N/A	#N/A	#N/A	#N/A	#N/A	-0.0895493			0.0912023	-0.981876	0.326161	0.990615	1965	dihydrofolate reductase-like protein
NRRL3_00583		2268.17	#N/A	#N/A	#N/A	#N/A	#N/A	#N/A	-0.0437564			0.0552222	-0.792371	0.428144	0.990615	3081	nucleoporin
NRRL3_00584		449.911	#N/A	#N/A	#N/A	#N/A	#N/A	#N/A	-0.0416244			0.0846282	-0.49185	0.622825	0.998857	405	cytochrome c oxidase assembly protein Cox16
NRRL3_00585		1240.45	#N/A	#N/A	#N/A	#N/A	#N/A	#N/A	-0.0434833			0.0514992	-0.844349	0.398474	0.990615	2157	tyrosine-specific protein phosphatase domain-containing protein
NRRL3_00586		502.686	#N/A	#N/A	#N/A	#N/A	#N/A	#N/A	0.0167232			0.0755502	0.221352	0.824818	0.998857	1677	hypothetical protein
NRRL3_00587		607.781	#N/A	#N/A	#N/A	#N/A	#N/A	#N/A	0.0659068			0.0681396	0.967233	0.333428	0.990615	624	hypothetical protein
NRRL3_00588		591.025	#N/A	#N/A	#N/A	#N/A	#N/A	#N/A	-0.105382			0.0755572	-1.39473	0.163099	0.906746	1839	FGGY carbohydrate kinase family protein
NRRL3_00589		1808.01	#N/A	#N/A	#N/A	#N/A	#N/A	#N/A	0.0788518			0.0513742	1.53485	0.12482	0.837786	3342	sodium/calcium exchanger membrane region-containing protein
NRRL3_00590		3140.97	#N/A	#N/A	#N/A	#N/A	#N/A	#N/A	0.040241			0.0396363	1.01526	0.309984	0.990615	1170	26S proteasome regulatory subunit 8/Rpt6
NRRL3_00591		258.966	#N/A	#N/A	#N/A	#N/A	#N/A	#N/A	0.111664			0.260414	0.428793	0.668074	0.998857	1809	hypothetical protein
NRRL3_00592		583.08	#N/A	#N/A	#N/A	#N/A	#N/A	#N/A	0.147316			0.0764081	1.92801	0.0538539	0.604476	2328	ubiquitin fusion degradation protein 1-like protein
NRRL3_00593		624.573	#N/A	#N/A	#N/A	#N/A	#N/A	#N/A	-0.0418455			0.0721682	-0.579833	0.562027	0.998857	954	Yip1 superfamily protein
NRRL3_00594		3544.26	#N/A	#N/A	#N/A	#N/A	#N/A	#N/A	-0.00739262			0.040893	-0.18078	0.85654	0.998857	1545	bacterial surface antigen (D15) domain-containing protein
NRRL3_00595		317.691	#N/A	#N/A	#N/A	#N/A	#N/A	#N/A	-0.115149			0.0948286	-1.21428	0.224639	0.982601	828	ubiquitin-conjugating enzyme E2
NRRL3_00596		300.011	#N/A	#N/A	#N/A	#N/A	#N/A	#N/A	-0.10582			0.124398	-0.850659	0.394959	0.990615	999	cytochrome c heme lyase
NRRL3_00597		527.905	#N/A	#N/A	#N/A	#N/A	#N/A	#N/A	0.0463065			0.0747924	0.619133	0.535828	0.998857	2064	ABC1 family protein
NRRL3_00598		486.961	435.732	435.848	435.79	497.126	579.137	538.132	0.304255			0.0807293	3.76883	0.000164016	0.0107117	2037	armadillo-like helical domain-containing protein
NRRL3_00599		626.76	#N/A	#N/A	#N/A	#N/A	#N/A	#N/A	0.149615			0.0741926	2.01657	0.0437402	0.545369	279	dolichol-phosphate mannosyltransferase subunit 3-like protein
NRRL3_00600		503.196	#N/A	#N/A	#N/A	#N/A	#N/A	#N/A	-0.109118			0.0931584	-1.17131	0.241473	0.984917	615	xanthine phosphoribosyltransferase
NRRL3_00601		67.7763	#N/A	#N/A	#N/A	#N/A	#N/A	#N/A	0.0388362			0.187148	0.207516	0.835607	0.998857	1440	malic acid transporter-like protein
NRRL3_00602		660.874	#N/A	#N/A	#N/A	#N/A	#N/A	#N/A	-0.0198801			0.0731511	-0.271767	0.785801	0.998857	894	short-chain dehydrogenase/reductase family protein
NRRL3_00603		5855.14	#N/A	#N/A	#N/A	#N/A	#N/A	#N/A	-0.0469382			0.0375464	-1.25014	0.211248	0.974925	1332	succinate--CoA ligase [ADP-forming] subunit beta, mitochondrial
NRRL3_00604		138.186	#N/A	#N/A	#N/A	#N/A	#N/A	#N/A	-0.0772189			0.132885	-0.581095	0.561176	0.998857	1518	F-box domain-containing protein
NRRL3_00605		701.78	#N/A	#N/A	#N/A	#N/A	#N/A	#N/A	-0.0315009			0.0683182	-0.461091	0.644733	0.998857	1734	heat shock transcription factor family protein
NRRL3_00606		94.5965	#N/A	#N/A	#N/A	#N/A	#N/A	#N/A	-0.103781			0.169184	-0.613423	0.539597	0.998857	696	uncharacterized protein
NRRL3_00607		168.513	#N/A	#N/A	#N/A	#N/A	#N/A	#N/A	-0.0346092			0.134084	-0.258116	0.796318	0.998857	771	oxidoreductase-like, N-terminal domain-containing protein
NRRL3_00608		249.927	#N/A	#N/A	#N/A	#N/A	#N/A	#N/A	0.0379161			0.107072	0.354116	0.723252	0.998857	1857	hypothetical protein
NRRL3_00609		20114	#N/A	#N/A	#N/A	#N/A	#N/A	#N/A	-0.0850058			0.0447403	-1.89998	0.0574351	0.619737	678	60S ribosomal protein eL13
NRRL3_00610		601.703	#N/A	#N/A	#N/A	#N/A	#N/A	#N/A	0.0159965			0.0761364	0.210104	0.833587	0.998857	1440	hypothetical protein
NRRL3_00611		903.584	#N/A	#N/A	#N/A	#N/A	#N/A	#N/A	-0.031326			0.0626321	-0.500158	0.616964	0.998857	2985	leucine-rich repeat domain-containing protein
NRRL3_00612		202.701	#N/A	#N/A	#N/A	#N/A	#N/A	#N/A	0.0992992			0.12482	0.795539	0.4263	0.990615	1107	cyclin D1-binding protein 1-like protein
NRRL3_00613		289.069	#N/A	#N/A	#N/A	#N/A	#N/A	#N/A	0.107271			0.0994387	1.07876	0.280694	0.990615	1407	actin-related protein 6
NRRL3_00614		52.15	#N/A	#N/A	#N/A	#N/A	#N/A	#N/A	-0.240525			0.234248	-1.02679	0.304518	0.990615	1086	E3 ubiquitin ligase-like protein
NRRL3_00615		520.064	#N/A	#N/A	#N/A	#N/A	#N/A	#N/A	0.174465			0.0739219	2.36013	0.0182687	0.332148	960	3-hydroxybutyryl CoA dehydrogenase-like protein
NRRL3_00616		663.867	#N/A	#N/A	#N/A	#N/A	#N/A	#N/A	0.0322347			0.0637969	0.505271	0.613369	0.998857	3510	topoisomerase 1-associated factor 1
NRRL3_00617		0.375263	#N/A	#N/A	#N/A	#N/A	#N/A	#N/A	-0.733255			2.13357	-0.343675	0.731091	NA	1275	hypothetical protein
NRRL3_00618		19.5573	#N/A	#N/A	#N/A	#N/A	#N/A	#N/A	0.0875729			0.338903	0.258401	0.796098	0.998857	1431	F-box domain-containing protein
NRRL3_00619		0.265266	#N/A	#N/A	#N/A	#N/A	#N/A	#N/A	1.32531			2.72268	0.486766	0.626424	NA	684	hypothetical protein
NRRL3_00620		357.347	#N/A	#N/A	#N/A	#N/A	#N/A	#N/A	0.00550036			0.0944799	0.0582173	0.953576	0.998857	1437	RNA polymerase II transcription factor B subunit 2
NRRL3_00621		396.024	#N/A	#N/A	#N/A	#N/A	#N/A	#N/A	-0.0352881			0.0836491	-0.421858	0.673128	0.998857	483	thioesterase domain-containing protein
NRRL3_00622		1773.63	#N/A	#N/A	#N/A	#N/A	#N/A	#N/A	-0.0555518			0.0454518	-1.22221	0.221627	0.981604	4257	pre-mRNA-splicing factor Cwf11-like protein
NRRL3_00623		649.277	#N/A	#N/A	#N/A	#N/A	#N/A	#N/A	-0.0433854			0.0664956	-0.652455	0.514108	0.998857	2016	THO complex subunit 1-like protein
NRRL3_00624		670.014	#N/A	#N/A	#N/A	#N/A	#N/A	#N/A	0.0887054			0.0736144	1.205	0.228203	0.982601	1689	homeobox transcription factor
NRRL3_00625		61.4422	#N/A	#N/A	#N/A	#N/A	#N/A	#N/A	-0.275426			0.557111	-0.494383	0.621036	0.998857	333	hypothetical protein
NRRL3_00626		1204.86	#N/A	#N/A	#N/A	#N/A	#N/A	#N/A	0.00287386			0.0523872	0.054858	0.956252	0.998857	2814	AP-2 complex subunit alpha
NRRL3_00627		657.628	#N/A	#N/A	#N/A	#N/A	#N/A	#N/A	0.0485998			0.0714794	0.679913	0.49656	0.998857	816	alanine racemase N-terminal domain-containing protein
NRRL3_00628		46.5369	#N/A	#N/A	#N/A	#N/A	#N/A	#N/A	-0.331603			0.225576	-1.47003	0.141554	0.876609	372	hypothetical protein
NRRL3_00629		103.633	#N/A	#N/A	#N/A	#N/A	#N/A	#N/A	-0.0565947			0.16358	-0.345976	0.729361	0.998857	3309	histone deacetylase superfamily protein
NRRL3_00630		214.662	#N/A	#N/A	#N/A	#N/A	#N/A	#N/A	0.130941			0.113281	1.1559	0.247722	0.986814	936	zinc finger domain-containing protein, AN1-type
NRRL3_00631		517.804	#N/A	#N/A	#N/A	#N/A	#N/A	#N/A	0.0720063			0.0740614	0.97225	0.330926	0.990615	1071	thymidylate synthase
NRRL3_00632		539.44	#N/A	#N/A	#N/A	#N/A	#N/A	#N/A	-0.0113238			0.0710934	-0.159281	0.873448	0.998857	1242	queuine tRNA-ribosyltransferase catalytic subunit
NRRL3_00633		105.278	#N/A	#N/A	#N/A	#N/A	#N/A	#N/A	0.219843			0.151899	1.4473	0.147814	0.888091	1437	major facilitator superfamily protein
NRRL3_00634		11.4859	#N/A	#N/A	#N/A	#N/A	#N/A	#N/A	-0.0667003			0.429583	-0.155268	0.87661	0.998857	282	hypothetical protein
NRRL3_00635		10.1369	#N/A	#N/A	#N/A	#N/A	#N/A	#N/A	0.257438			0.45492	0.565897	0.571464	0.998857	471	hypothetical protein
NRRL3_00636		97.141	#N/A	#N/A	#N/A	#N/A	#N/A	#N/A	0.325623			0.167034	1.94944	0.0512429	0.588078	1257	hypothetical protein
NRRL3_00637		364.78	#N/A	#N/A	#N/A	#N/A	#N/A	#N/A	0.031186			0.0910443	0.342536	0.731947	0.998857	1152	R3H domain-containing protein
NRRL3_00638		474.159	#N/A	#N/A	#N/A	#N/A	#N/A	#N/A	-0.0444818			0.0830585	-0.535548	0.592271	0.998857	1176	leucine aminopeptidase
NRRL3_00639		427.368	#N/A	#N/A	#N/A	#N/A	#N/A	#N/A	-0.0170888			0.0889647	-0.192085	0.847676	0.998857	1077	inositol monophosphatase-like protein
NRRL3_00640		174.42	#N/A	#N/A	#N/A	#N/A	#N/A	#N/A	0.166667			0.377003	0.442085	0.658428	0.998857	882	uncharacterized protein
NRRL3_00641		2224.1	#N/A	#N/A	#N/A	#N/A	#N/A	#N/A	-0.0307376			0.0493322	-0.623073	0.533236	0.998857	3204	chitin synthase
NRRL3_00642		44.2104	#N/A	#N/A	#N/A	#N/A	#N/A	#N/A	-0.0239345			0.222743	-0.107454	0.914429	0.998857	1656	amidase family protein
NRRL3_00643		0.523495	#N/A	#N/A	#N/A	#N/A	#N/A	#N/A	1.22838			1.94597	0.631243	0.527881	NA	1191	cation efflux transporter family protein
NRRL3_00644		3.91759	#N/A	#N/A	#N/A	#N/A	#N/A	#N/A	0.266083			0.70949	0.375034	0.707635	0.998857	2172	catalase
NRRL3_00645		629.946	#N/A	#N/A	#N/A	#N/A	#N/A	#N/A	-0.01614			0.06958	-0.231963	0.816567	0.998857	1677	ATPase AFG1-like protein
NRRL3_00646		894.415	#N/A	#N/A	#N/A	#N/A	#N/A	#N/A	-0.01253			0.0583108	-0.214883	0.829859	0.998857	1806	polarisome component, required for conidiation and vacuolar fusion
NRRL3_00647		2.37336	#N/A	#N/A	#N/A	#N/A	#N/A	#N/A	-0.79893			0.931047	-0.858099	0.390838	0.990615	495	hypothetical protein
NRRL3_00648		697.056	#N/A	#N/A	#N/A	#N/A	#N/A	#N/A	-0.0329163			0.0787915	-0.417765	0.676119	0.998857	1551	Sac3/GANP/Thp3 family protein
NRRL3_00649		390.951	#N/A	#N/A	#N/A	#N/A	#N/A	#N/A	0.0960069			0.0814573	1.17862	0.238551	0.984917	1872	vacuolar protein-sorting-associated protein 36-like protein
NRRL3_00650		279.527	#N/A	#N/A	#N/A	#N/A	#N/A	#N/A	0.148226			0.106901	1.38658	0.165571	0.907576	2190	hypothetical protein
NRRL3_00651		0.140462	#N/A	#N/A	#N/A	#N/A	#N/A	#N/A	-0.726188			3.45015	-0.21048	0.833293	NA	1329	hypothetical protein
NRRL3_00652		256.941	#N/A	#N/A	#N/A	#N/A	#N/A	#N/A	0.188051			0.100464	1.87183	0.0612304	0.64801	420	reactive intermediate/imine deaminase RidA family protein
NRRL3_00653		6.99695	#N/A	#N/A	#N/A	#N/A	#N/A	#N/A	0.00988932			0.545029	0.0181446	0.985524	0.998857	405	hypothetical protein
NRRL3_00654		2978.63	#N/A	#N/A	#N/A	#N/A	#N/A	#N/A	0.0291376			0.0596987	0.488078	0.625494	0.998857	2985	hypothetical protein
NRRL3_00655		342.448	#N/A	#N/A	#N/A	#N/A	#N/A	#N/A	0.0850396			0.11046	0.769867	0.441379	0.990615	1035	mitochondrial 18kDa protein-like protein
NRRL3_00656		2176.33	#N/A	#N/A	#N/A	#N/A	#N/A	#N/A	0.0244781			0.043221	0.566347	0.571158	0.998857	222	uncharacterized protein
NRRL3_00657		106.221	#N/A	#N/A	#N/A	#N/A	#N/A	#N/A	-0.119632			0.159757	-0.748839	0.453954	0.990615	459	phosphopantetheinyl transferase, mitochondrial
NRRL3_00658		474.783	#N/A	#N/A	#N/A	#N/A	#N/A	#N/A	-0.104714			0.0794117	-1.31862	0.187295	0.951656	927	histidinol phosphate phosphatase HisJ-like protein
NRRL3_00659		2045.14	#N/A	#N/A	#N/A	#N/A	#N/A	#N/A	-0.0354094			0.0584063	-0.60626	0.544342	0.998857	345	peptidyl-prolyl cis-trans isomerase, FKBP-type
NRRL3_00660		3.72312	#N/A	#N/A	#N/A	#N/A	#N/A	#N/A	0.765468			0.784782	0.975389	0.329367	0.990615	1749	carboxylesterase family protein
NRRL3_00661		480.463	#N/A	#N/A	#N/A	#N/A	#N/A	#N/A	0.0694377			0.0767447	0.904788	0.365578	0.990615	1857	carbohydrate-binding module family 50 protein
NRRL3_00662		785.511	#N/A	#N/A	#N/A	#N/A	#N/A	#N/A	0.0177214			0.0620657	0.285526	0.775241	0.998857	1248	P-loop containing nucleoside triphosphate hydrolase domain-containing protein
NRRL3_00663		461.066	#N/A	#N/A	#N/A	#N/A	#N/A	#N/A	0.0339945			0.0767374	0.442998	0.657767	0.998857	1563	monopolin complex subunit Csm1-like protein
NRRL3_00664		832.298	#N/A	#N/A	#N/A	#N/A	#N/A	#N/A	-0.0238524			0.0761517	-0.313222	0.754112	0.998857	2991	GPI ethanolamine phosphate transferase 1
NRRL3_00665		635.42	#N/A	#N/A	#N/A	#N/A	#N/A	#N/A	0.0290245			0.073015	0.397515	0.690988	0.998857	2739	fungal-specific transcription factor
NRRL3_00666		1684.48	#N/A	#N/A	#N/A	#N/A	#N/A	#N/A	0.0237501			0.0485006	0.489686	0.624356	0.998857	1302	cystathionine beta-lyase
NRRL3_00667		180.472	#N/A	#N/A	#N/A	#N/A	#N/A	#N/A	-0.109118			0.119441	-0.913575	0.36094	0.990615	963	hypothetical protein
NRRL3_00668		61.4487	#N/A	#N/A	#N/A	#N/A	#N/A	#N/A	-0.130813			0.200521	-0.652364	0.514167	0.998857	1812	ferric/cupric reductase transmembrane component 7-like protein
NRRL3_00669		3.57171	#N/A	#N/A	#N/A	#N/A	#N/A	#N/A	0.864283			0.804863	1.07383	0.282901	0.990615	1611	tryptophan synthase subunit beta domain-containing protein
NRRL3_00670		23.1147	#N/A	#N/A	#N/A	#N/A	#N/A	#N/A	-0.132869			0.32937	-0.403402	0.686653	0.998857	1713	major facilitator superfamily protein
NRRL3_00671		594.981	#N/A	#N/A	#N/A	#N/A	#N/A	#N/A	-0.06718			0.0714945	-0.939653	0.347396	0.990615	2190	In Between Ring fingers domain-containing protein
NRRL3_00672		1140.68	#N/A	#N/A	#N/A	#N/A	#N/A	#N/A	0.143815			0.0680636	2.11295	0.0346046	0.483831	2706	peroxisomal multifunctional enzyme involved in fatty acid beta-oxidation
NRRL3_00673		133.009	#N/A	#N/A	#N/A	#N/A	#N/A	#N/A	0.108062			0.140109	0.771271	0.440546	0.990615	969	P-loop containing nucleoside triphosphate hydrolase domain-containing protein
NRRL3_00674		22666.1	#N/A	#N/A	#N/A	#N/A	#N/A	#N/A	-0.0386179			0.0472761	-0.816859	0.414009	0.990615	756	60S ribosomal protein uL30
NRRL3_00675		126.185	#N/A	#N/A	#N/A	#N/A	#N/A	#N/A	0.0495868			0.144442	0.343299	0.731374	0.998857	789	vacuolar-sorting protein Snf8
NRRL3_00676		7899.66	#N/A	#N/A	#N/A	#N/A	#N/A	#N/A	-0.0399044			0.0411247	-0.970326	0.331884	0.990615	2598	eukaryotic translation initiation factor 3 subunit C
NRRL3_00677		1404.06	#N/A	#N/A	#N/A	#N/A	#N/A	#N/A	-0.00467554			0.0639359	-0.0731286	0.941704	0.998857	2688	protein kinase domain-containing protein
NRRL3_00678		241.009	#N/A	#N/A	#N/A	#N/A	#N/A	#N/A	-0.113471			0.104177	-1.08922	0.276057	0.990615	3672	helicase, C-terminal domain-containing protein
NRRL3_00679	no hits	1230.79	1205.27	1006.12	1105.7	1234.59	1477.16	1355.87	0.292822			0.0690805	4.23885	2.24666e-05	0.00210402	522	hypothetical protein
NRRL3_00680		955.823	#N/A	#N/A	#N/A	#N/A	#N/A	#N/A	0.0652172			0.0635315	1.02653	0.30464	0.990615	849	hypothetical protein
NRRL3_00681		166.406	#N/A	#N/A	#N/A	#N/A	#N/A	#N/A	0.00333238			0.123338	0.0270182	0.978445	0.998857	1014	mediator complex subunit Med27-like protein
NRRL3_00682		63.0378	#N/A	#N/A	#N/A	#N/A	#N/A	#N/A	-0.0246152			0.231051	-0.106536	0.915157	0.998857	1539	cytochrome P450
NRRL3_00683		0.25752	#N/A	#N/A	#N/A	#N/A	#N/A	#N/A	-1.45185			2.53642	-0.572404	0.567048	NA	1695	peptidase S28 family protein
NRRL3_00684		1.19717	#N/A	#N/A	#N/A	#N/A	#N/A	#N/A	-1.00802			1.33591	-0.754554	0.450516	NA	1587	rhamnogalacturonan lyase
NRRL3_00685		277.384	#N/A	#N/A	#N/A	#N/A	#N/A	#N/A	0.166916			0.108166	1.54314	0.122796	0.833718	1653	guanine deaminase-like protein
NRRL3_00686		1513.47	#N/A	#N/A	#N/A	#N/A	#N/A	#N/A	-0.220048			0.0810359	-2.71544	0.00661878	0.178545	3183	glycine dehydrogenase (decarboxylating), mitochondrial
NRRL3_00687		0.116521	#N/A	#N/A	#N/A	#N/A	#N/A	#N/A	0.716484			3.53381	0.202751	0.83933	NA	1467	major facilitator superfamily protein
NRRL3_00688		55.9615	#N/A	#N/A	#N/A	#N/A	#N/A	#N/A	-0.220052			0.211608	-1.0399	0.298385	0.990615	1299	hypothetical protein
NRRL3_00689		193.565	#N/A	#N/A	#N/A	#N/A	#N/A	#N/A	-0.193713			0.124177	-1.55998	0.118766	0.831394	2766	hypothetical protein
NRRL3_00690		110.938	#N/A	#N/A	#N/A	#N/A	#N/A	#N/A	0.0735604			0.151495	0.485563	0.627277	0.998857	891	ureohydrolase family protein
NRRL3_00691		8.57359	#N/A	#N/A	#N/A	#N/A	#N/A	#N/A	0.0609364			0.47961	0.127054	0.898898	0.998857	2040	fungal-specific transcription factor
NRRL3_00692		48.8557	#N/A	#N/A	#N/A	#N/A	#N/A	#N/A	0.167709			0.234201	0.71609	0.473936	0.990615	1317	FAD-dependent oxidoreductase domain-containing protein
NRRL3_00693		1.4676	#N/A	#N/A	#N/A	#N/A	#N/A	#N/A	0.926864			1.24398	0.74508	0.456223	NA	1239	protein kinase domain-containing protein
NRRL3_00694		0	#N/A	#N/A	#N/A	#N/A	#N/A	#N/A	NA			NA	NA	NA	NA	1131	amidohydrolase-related domain-containing protein
NRRL3_00695		0.140462	#N/A	#N/A	#N/A	#N/A	#N/A	#N/A	-0.726188			3.45015	-0.21048	0.833293	NA	1593	cytochrome P450-like protein
NRRL3_00696		0.353802	#N/A	#N/A	#N/A	#N/A	#N/A	#N/A	0.700007			2.16828	0.322841	0.746816	NA	1095	alpha/beta hydrolase fold-3 domain-containing protein
NRRL3_00697		1.36668	#N/A	#N/A	#N/A	#N/A	#N/A	#N/A	0.879451			1.2042	0.730322	0.465193	NA	2382	fungal-specific transcription factor
NRRL3_00698		0.268549	#N/A	#N/A	#N/A	#N/A	#N/A	#N/A	-1.31475			2.46904	-0.532494	0.594384	NA	1665	L-lysine 6-monooxygenase/L-ornithine 5-monooxygenase family protein
NRRL3_00699		0.525873	#N/A	#N/A	#N/A	#N/A	#N/A	#N/A	0.906639			2.01515	0.449912	0.652774	NA	1059	short-chain dehydrogenase/reductase family protein
NRRL3_00700		160.528	112.453	54.9351	83.6943	265.994	208.732	237.363	1.50004			0.311599	4.81401	1.47928e-06	0.000203956	909	short-chain dehydrogenase
NRRL3_00701		0.391364	#N/A	#N/A	#N/A	#N/A	#N/A	#N/A	0.649108			2.11326	0.30716	0.758722	NA	1560	glycoside hydrolase family 79 protein
NRRL3_00702		0.946524	#N/A	#N/A	#N/A	#N/A	#N/A	#N/A	0.232259			1.46799	0.158216	0.874287	NA	1350	fumarate lyase family protein
NRRL3_00703		0.140462	#N/A	#N/A	#N/A	#N/A	#N/A	#N/A	-0.726188			3.45015	-0.21048	0.833293	NA	1539	major facilitator superfamily, sugar/inositol transporter-like protein
NRRL3_00704		42.1753	#N/A	#N/A	#N/A	#N/A	#N/A	#N/A	0.19526			0.22718	0.859497	0.390066	0.990615	2136	fungal-specific transcription factor
NRRL3_00705	no hits	230.364	196.116	192.563	194.34	232.652	300.125	266.388	0.460893			0.108621	4.24312	2.20435e-05	0.00208406	504	hypothetical protein
NRRL3_00706		0.116733	#N/A	#N/A	#N/A	#N/A	#N/A	#N/A	-0.726193			3.53381	-0.205498	0.837183	NA	1164	peptidase S8/S53 domain-containing protein
NRRL3_00707		0.116521	#N/A	#N/A	#N/A	#N/A	#N/A	#N/A	0.716484			3.53381	0.202751	0.83933	NA	2055	hypothetical protein
NRRL3_00708		0	#N/A	#N/A	#N/A	#N/A	#N/A	#N/A	NA			NA	NA	NA	NA	858	metallopeptidase M10/M27/M57-like protein
NRRL3_00709		0.876348	#N/A	#N/A	#N/A	#N/A	#N/A	#N/A	0.498136			1.51228	0.329394	0.741858	NA	246	hypothetical protein
NRRL3_00710		282.101	254.653	238.142	246.397	286.101	349.508	317.805	0.364523			0.101433	3.59375	0.000325955	0.0180768	1743	major facilitator superfamily protein
NRRL3_00711		55.9616	#N/A	#N/A	#N/A	#N/A	#N/A	#N/A	0.000829732			0.222862	0.00372308	0.997029	0.999513	1494	nuclear transport factor 2 domain-containing protein
NRRL3_00712		76.0971	#N/A	#N/A	#N/A	#N/A	#N/A	#N/A	0.142488			0.181683	0.784268	0.432883	0.990615	1251	D-serine dehydratase-like protein
NRRL3_00713		52.5051	#N/A	#N/A	#N/A	#N/A	#N/A	#N/A	0.435123			0.238324	1.82576	0.0678858	0.671201	1443	glutamine synthetase catalytic domain-containing protein
NRRL3_00714		0	#N/A	#N/A	#N/A	#N/A	#N/A	#N/A	NA			NA	NA	NA	NA	744	glutamine amidotransferase domain-containing protein
NRRL3_00715		149.164	#N/A	#N/A	#N/A	#N/A	#N/A	#N/A	0.0551189			0.137213	0.401704	0.687902	0.998857	1401	aldehyde dehydrogenase domain-containing protein
NRRL3_00716		46.5768	#N/A	#N/A	#N/A	#N/A	#N/A	#N/A	-0.0670514			0.216406	-0.309841	0.756682	0.998857	834	short-chain dehydrogenase/reductase family protein
NRRL3_00717		25.6935	#N/A	#N/A	#N/A	#N/A	#N/A	#N/A	0.269422			0.304042	0.886135	0.375545	0.990615	1641	fungal-specific transcription factor
NRRL3_00718		103.839	#N/A	#N/A	#N/A	#N/A	#N/A	#N/A	0.00693031			0.17402	0.0398248	0.968233	0.998857	1368	D-serine dehydratase-like protein
NRRL3_00719		10.4116	#N/A	#N/A	#N/A	#N/A	#N/A	#N/A	0.117272			0.455572	0.257417	0.796857	0.998857	2391	zinc finger domain-containing protein, C2H2-like
NRRL3_00720		19.3553	#N/A	#N/A	#N/A	#N/A	#N/A	#N/A	0.0638548			0.357271	0.178729	0.85815	0.998857	894	hypothetical protein
NRRL3_00721		56.0176	#N/A	#N/A	#N/A	#N/A	#N/A	#N/A	-0.00208936			0.209805	-0.0099586	0.992054	0.998857	2610	peptidase S8, subtilisin-related protein
NRRL3_00722		51.2323	#N/A	#N/A	#N/A	#N/A	#N/A	#N/A	-0.0176813			0.212444	-0.0832282	0.93367	0.998857	1491	major facilitator superfamily protein
NRRL3_00723		49.6511	#N/A	#N/A	#N/A	#N/A	#N/A	#N/A	0.0914519			0.213854	0.427637	0.668916	0.998857	1251	acid phosphatase
NRRL3_00724		3355.27	#N/A	#N/A	#N/A	#N/A	#N/A	#N/A	-0.0529714			0.0591243	-0.895931	0.370289	0.990615	1344	ribosome-associated chaperone Zuotin
NRRL3_00725		177.903	#N/A	#N/A	#N/A	#N/A	#N/A	#N/A	-0.216678			0.123577	-1.75338	0.0795361	0.716253	348	mitochondrial zinc maintenance protein, mitochondrial
NRRL3_00726		914.725	#N/A	#N/A	#N/A	#N/A	#N/A	#N/A	-0.0575744			0.0683144	-0.842786	0.399348	0.990615	1158	pre-mRNA splicing factor
NRRL3_00727		3331.47	#N/A	#N/A	#N/A	#N/A	#N/A	#N/A	-0.037119			0.0393565	-0.94315	0.345604	0.990615	1134	sterol 24-C-methyltransferase
NRRL3_00728		2.23939	#N/A	#N/A	#N/A	#N/A	#N/A	#N/A	-0.309432			0.936598	-0.330379	0.741114	0.998857	1569	major facilitator superfamily, sugar/inositol transporter-like protein
NRRL3_00729		10.8078	#N/A	#N/A	#N/A	#N/A	#N/A	#N/A	0.0621586			0.433968	0.143233	0.886106	0.998857	1341	sialidase domain-containing protein
NRRL3_00730		14.5166	#N/A	#N/A	#N/A	#N/A	#N/A	#N/A	0.450143			0.399079	1.12795	0.25934	0.989605	1455	glycoside hydrolase family 79 protein
NRRL3_00731		188.376	#N/A	#N/A	#N/A	#N/A	#N/A	#N/A	-0.147722			0.134337	-1.09964	0.271491	0.990615	1359	uncharacterized protein
NRRL3_00732		104.147	#N/A	#N/A	#N/A	#N/A	#N/A	#N/A	0.209013			0.156582	1.33485	0.181927	0.940537	1641	flavin monooxygenase-like protein
NRRL3_00733		2.43648	#N/A	#N/A	#N/A	#N/A	#N/A	#N/A	-0.223492			0.877443	-0.254709	0.798948	0.998857	1656	fungal-specific transcription factor
NRRL3_00734		21.9636	#N/A	#N/A	#N/A	#N/A	#N/A	#N/A	0.548082			0.313097	1.75052	0.0800283	0.717671	1437	major facilitator superfamily protein
NRRL3_00735		186.468	#N/A	#N/A	#N/A	#N/A	#N/A	#N/A	0.309826			0.121844	2.54282	0.0109962	0.242576	468	hypothetical protein
NRRL3_00736		0	#N/A	#N/A	#N/A	#N/A	#N/A	#N/A	NA			NA	NA	NA	NA	930	Gcn5-related N-acetyltransferases GNAT domain-containing protein
NRRL3_00737		8.98173	#N/A	#N/A	#N/A	#N/A	#N/A	#N/A	0.305904			0.478153	0.639761	0.522328	0.998857	1623	major facilitator superfamily protein, inorganic phosphate transporter
NRRL3_00738		81.9539	#N/A	#N/A	#N/A	#N/A	#N/A	#N/A	-0.140724			0.173893	-0.809255	0.418368	0.990615	1809	cation/hydrogen exchanger domain-containing protein
NRRL3_00739		0.117065	#N/A	#N/A	#N/A	#N/A	#N/A	#N/A	-0.726193			3.53381	-0.205498	0.837183	NA	420	hypothetical protein
NRRL3_00740		157.013	#N/A	#N/A	#N/A	#N/A	#N/A	#N/A	-0.0608288			0.158434	-0.383938	0.701024	0.998857	5634	DEAD/DEAH box helicase domain-containing protein
NRRL3_00741		232.186	#N/A	#N/A	#N/A	#N/A	#N/A	#N/A	-0.0400647			0.126361	-0.317067	0.751193	0.998857	1383	Rieske [2Fe-2S] iron-sulfur domain-containing protein
NRRL3_00742		48.4629	#N/A	#N/A	#N/A	#N/A	#N/A	#N/A	-0.0517553			0.219765	-0.235503	0.813818	0.998857	2421	beta-glucosidase
NRRL3_00743		17.0086	#N/A	#N/A	#N/A	#N/A	#N/A	#N/A	0.47816			0.393072	1.21647	0.223806	0.982456	1983	alpha-galactosidase
NRRL3_00744		0.369398	#N/A	#N/A	#N/A	#N/A	#N/A	#N/A	0.633641			2.29367	0.276257	0.782351	NA	963	D-alanine--D-alanine ligase, C-terminal domain-containing protein
NRRL3_00745		138.678	#N/A	#N/A	#N/A	#N/A	#N/A	#N/A	0.394088			0.146766	2.68515	0.00724976	0.18989	555	cell wall protein PhiA
NRRL3_00746		4015.26	#N/A	#N/A	#N/A	#N/A	#N/A	#N/A	-0.382427			0.118321	-3.23212	0.00122877	0.0516863	597	hypothetical protein
NRRL3_00747		1635.85	#N/A	#N/A	#N/A	#N/A	#N/A	#N/A	0.0303183			0.0620734	0.488426	0.625248	0.998857	1626	amino acid/polyamine transporter I family protein
NRRL3_00748		273.37	#N/A	#N/A	#N/A	#N/A	#N/A	#N/A	-0.128132			0.124782	-1.02685	0.304491	0.990615	1050	mitochondrial carrier domain-containing protein
NRRL3_00749		0.132633	#N/A	#N/A	#N/A	#N/A	#N/A	#N/A	0.716484			3.53179	0.202867	0.839239	NA	1926	AAA-type ATPase family protein
NRRL3_00750		134.753	#N/A	#N/A	#N/A	#N/A	#N/A	#N/A	0.0588891			0.135482	0.434662	0.663808	0.998857	1236	bZIP transcription factor
NRRL3_00751		0	#N/A	#N/A	#N/A	#N/A	#N/A	#N/A	NA			NA	NA	NA	NA	1305	phosphatidylserine decarboxylase-like protein
NRRL3_00752		133.07	#N/A	#N/A	#N/A	#N/A	#N/A	#N/A	0.22929			0.150079	1.52779	0.126563	0.840961	2397	threonine/serine exporter ThrE domain-containing protein
NRRL3_00753		819.913	#N/A	#N/A	#N/A	#N/A	#N/A	#N/A	0.173523			0.0730716	2.3747	0.017563	0.324277	1386	hypothetical protein
NRRL3_00754		5.15299	#N/A	#N/A	#N/A	#N/A	#N/A	#N/A	0.663728			0.659943	1.00574	0.314543	0.990615	537	hypothetical protein
NRRL3_00755		13.7602	#N/A	#N/A	#N/A	#N/A	#N/A	#N/A	-0.10663			0.412667	-0.258391	0.796105	0.998857	10803	hybrid polyketide synthase/non-ribosomal peptide synthetase
NRRL3_00756		0	#N/A	#N/A	#N/A	#N/A	#N/A	#N/A	NA			NA	NA	NA	NA	1074	alcohol dehydrogenase domain-containing protein
NRRL3_00757		0.116733	#N/A	#N/A	#N/A	#N/A	#N/A	#N/A	-0.726193			3.53381	-0.205498	0.837183	NA	1383	alcohol acetyltransferase/N-acetyltransferase family protein
NRRL3_00758		2627.14	#N/A	#N/A	#N/A	#N/A	#N/A	#N/A	-0.0670022			0.0456617	-1.46736	0.142277	0.877548	2205	anoctamin-like protein
NRRL3_00759		23.2795	#N/A	#N/A	#N/A	#N/A	#N/A	#N/A	0.329601			0.318292	1.03553	0.300422	0.990615	1278	fungal-specific transcription factor
NRRL3_00760		47.0818	#N/A	#N/A	#N/A	#N/A	#N/A	#N/A	-0.0446585			0.220766	-0.202289	0.839691	0.998857	801	methyltransferase domain-containing protein
NRRL3_00761		5503.12	6106.04	5666.07	5886.06	4881.99	5358.4	5120.19	-0.198953			0.0493178	-4.0341	5.48122e-05	0.00446001	822	WW domain-containing protein
NRRL3_00762		0.140462	#N/A	#N/A	#N/A	#N/A	#N/A	#N/A	-0.726188			3.45015	-0.21048	0.833293	NA	510	hypothetical protein
NRRL3_00763		553.043	#N/A	#N/A	#N/A	#N/A	#N/A	#N/A	-0.0785313			0.0917117	-0.856284	0.391841	0.990615	2166	sodium/calcium exchanger membrane region-containing protein
NRRL3_00764		45.2797	#N/A	#N/A	#N/A	#N/A	#N/A	#N/A	-0.0192072			0.232289	-0.0826867	0.934101	0.998857	3090	uncharacterized protein
NRRL3_00765		88.5464	#N/A	#N/A	#N/A	#N/A	#N/A	#N/A	-0.126425			0.162922	-0.775988	0.437756	0.990615	3951	ankyrin repeat domain-containing protein
NRRL3_00766		5.01936	#N/A	#N/A	#N/A	#N/A	#N/A	#N/A	0.104992			0.636334	0.164995	0.868948	0.998857	1797	FAD linked oxidase, N-terminal domain-containing protein
NRRL3_00767		206.161	#N/A	#N/A	#N/A	#N/A	#N/A	#N/A	-0.0202007			0.116573	-0.173288	0.862425	0.998857	1218	isoprenoid synthase domain-containing protein
NRRL3_00768		31.8535	#N/A	#N/A	#N/A	#N/A	#N/A	#N/A	-0.0862287			0.265336	-0.32498	0.745196	0.998857	1239	carbohydrate esterase family 2 protein
NRRL3_00769		312.907	#N/A	#N/A	#N/A	#N/A	#N/A	#N/A	0.326349			0.107083	3.04764	0.00230646	0.0823605	1443	amidohydrolase-related domain-containing protein
NRRL3_00770		474.546	#N/A	#N/A	#N/A	#N/A	#N/A	#N/A	-0.148824			0.0782883	-1.90098	0.0573052	0.619056	525	hypothetical protein
NRRL3_00771	cwpA	393.027	359.742	283.686	321.714	350.618	578.061	464.34	0.527069	1.441	1.441	0.103247	5.10494	3.30897e-07	5.47469e-05	867	glycosylphosphatidylinositol-anchored cell wall mannoprotein CwpA
NRRL3_00772		13.8364	#N/A	#N/A	#N/A	#N/A	#N/A	#N/A	-0.49934			0.415024	-1.20316	0.228914	0.982601	6102	zinc finger domain-containing protein, NF-X1-type
NRRL3_00773		38.8318	#N/A	#N/A	#N/A	#N/A	#N/A	#N/A	-0.498283			0.530904	-0.938556	0.347959	0.990615	276	EF-hand domain-containing protein
NRRL3_00774		0.502609	#N/A	#N/A	#N/A	#N/A	#N/A	#N/A	-2.44859			1.90054	-1.28836	0.19762	NA	1413	serine-type carboxypeptidase
NRRL3_00775		107.526	#N/A	#N/A	#N/A	#N/A	#N/A	#N/A	-0.0128401			0.153091	-0.0838722	0.933158	0.998857	1077	alcohol dehydrogenase
NRRL3_00776		0.871102	#N/A	#N/A	#N/A	#N/A	#N/A	#N/A	0.662577			1.56463	0.423471	0.671952	NA	789	cutinase
NRRL3_00777		29.3624	#N/A	#N/A	#N/A	#N/A	#N/A	#N/A	-0.350668			0.273784	-1.28082	0.200258	0.956696	1419	alpha,alpha-trehalose-phosphate synthase [UDP-forming]
NRRL3_00778		467.213	#N/A	#N/A	#N/A	#N/A	#N/A	#N/A	0.089524			0.0760099	1.17779	0.238878	0.984917	1353	nuclear export protein Brl1/Brr6 domain-containing protein
NRRL3_00779		81.8625	#N/A	#N/A	#N/A	#N/A	#N/A	#N/A	0.0296263			0.170887	0.173367	0.862363	0.998857	555	hypothetical protein
NRRL3_00780		280.208	#N/A	#N/A	#N/A	#N/A	#N/A	#N/A	-0.00413897			0.102638	-0.0403259	0.967833	0.998857	1026	pre-mRNA splicing factor Cwc26
NRRL3_00781		33.4943	#N/A	#N/A	#N/A	#N/A	#N/A	#N/A	0.188086			0.26413	0.712097	0.476405	0.992265	426	alkyltransferase-like protein
NRRL3_00782		1189.65	#N/A	#N/A	#N/A	#N/A	#N/A	#N/A	-0.0312434			0.0508092	-0.614918	0.538609	0.998857	1743	protein kinase
NRRL3_00783		286.278	#N/A	#N/A	#N/A	#N/A	#N/A	#N/A	-0.0307956			0.0954075	-0.32278	0.746862	0.998857	1149	calcineurin-like phosphoesterase domain-containing protein
NRRL3_00784		385.958	#N/A	#N/A	#N/A	#N/A	#N/A	#N/A	-0.240835			0.0898637	-2.68	0.00736212	0.191013	1503	cytochrome b2
NRRL3_00785		207.766	#N/A	#N/A	#N/A	#N/A	#N/A	#N/A	0.072752			0.108774	0.668835	0.503601	0.998857	882	small GTPase superfamily protein
NRRL3_00786		1786.06	#N/A	#N/A	#N/A	#N/A	#N/A	#N/A	0.0318714			0.048517	0.656911	0.511238	0.998857	1014	uncharacterized protein
NRRL3_00787		16.6753	#N/A	#N/A	#N/A	#N/A	#N/A	#N/A	0.192231			0.377294	0.509499	0.610402	0.998857	3285	P-type ATPase family protein
NRRL3_00788		2.2084	#N/A	#N/A	#N/A	#N/A	#N/A	#N/A	-0.539074			1.00044	-0.538839	0.589998	0.998857	1419	FAD-binding domain-containing protein
NRRL3_00789		327.706	#N/A	#N/A	#N/A	#N/A	#N/A	#N/A	0.0138721			0.139172	0.0996759	0.920602	0.998857	1020	hypothetical protein
NRRL3_00790		1.32852	#N/A	#N/A	#N/A	#N/A	#N/A	#N/A	-0.564573			1.24094	-0.454956	0.649141	NA	948	hypothetical protein
NRRL3_00791		286.727	#N/A	#N/A	#N/A	#N/A	#N/A	#N/A	-0.0143563			0.111719	-0.128504	0.89775	0.998857	780	FMN-binding domain-containing protein
NRRL3_00792		626.871	#N/A	#N/A	#N/A	#N/A	#N/A	#N/A	-0.0067179			0.0781448	-0.0859674	0.931492	0.998857	762	U2 small nuclear ribonucleoprotein A'
NRRL3_00793		1046.98	#N/A	#N/A	#N/A	#N/A	#N/A	#N/A	-0.0268005			0.057141	-0.469024	0.639053	0.998857	2139	nucleoside phosphatase Gda1/CD39 family protein
NRRL3_00794		81.0335	#N/A	#N/A	#N/A	#N/A	#N/A	#N/A	-0.0515335			0.16816	-0.306456	0.759258	0.998857	1425	ammonium transporter
NRRL3_00795		214.053	#N/A	#N/A	#N/A	#N/A	#N/A	#N/A	0.100933			0.115755	0.871953	0.383234	0.990615	1644	fungal-specific transcription factor
NRRL3_00796		3.21247	#N/A	#N/A	#N/A	#N/A	#N/A	#N/A	-0.4265			0.79864	-0.534033	0.593318	0.998857	2862	hypothetical protein
NRRL3_00797		0	#N/A	#N/A	#N/A	#N/A	#N/A	#N/A	NA			NA	NA	NA	NA	471	hypothetical protein
NRRL3_00798		51.9505	#N/A	#N/A	#N/A	#N/A	#N/A	#N/A	-0.0357925			0.232301	-0.154078	0.877548	0.998857	1020	aquaporin-like protein
NRRL3_00799		251.253	#N/A	#N/A	#N/A	#N/A	#N/A	#N/A	-0.0175084			0.341337	-0.0512935	0.959092	0.998857	1254	flavohemoglobin
NRRL3_00800		60.9706	#N/A	#N/A	#N/A	#N/A	#N/A	#N/A	0.213116			0.196926	1.08221	0.279157	0.990615	1836	tripeptidyl peptidase
NRRL3_00801		28.3991	#N/A	#N/A	#N/A	#N/A	#N/A	#N/A	-0.0869533			0.621079	-0.140004	0.888657	0.998857	558	hypothetical protein
NRRL3_00802		375.737	#N/A	#N/A	#N/A	#N/A	#N/A	#N/A	0.0446129			0.0847224	0.526578	0.598487	0.998857	1707	aminoglycoside phosphotransferase domain-containing protein
NRRL3_00803		1.41689	#N/A	#N/A	#N/A	#N/A	#N/A	#N/A	2.22023			1.32755	1.67243	0.0944401	NA	1143	hypothetical protein
NRRL3_00804		1039.54	#N/A	#N/A	#N/A	#N/A	#N/A	#N/A	-0.0493898			0.254847	-0.193802	0.846331	0.998857	951	basic helix-loop-helix transcription factor
NRRL3_00805		132.434	#N/A	#N/A	#N/A	#N/A	#N/A	#N/A	0.247505			0.139946	1.76857	0.0769655	0.708754	936	NmrA-like domain-containing protein
NRRL3_00806		38.3794	#N/A	#N/A	#N/A	#N/A	#N/A	#N/A	0.0654026			0.248104	0.263609	0.792081	0.998857	1542	aminoglycoside phosphotransferase domain-containing protein
NRRL3_00807		248.415	#N/A	#N/A	#N/A	#N/A	#N/A	#N/A	-0.0692305			0.111372	-0.621614	0.534196	0.998857	1617	amino acid/polyamine transporter I family protein
NRRL3_00808		216.897	#N/A	#N/A	#N/A	#N/A	#N/A	#N/A	0.281914			1.03483	0.272424	0.785296	0.998857	4074	CDR ABC transporter domain-containing protein
NRRL3_00809		53.989	#N/A	#N/A	#N/A	#N/A	#N/A	#N/A	-0.278199			0.206038	-1.35023	0.176942	0.933811	822	hypothetical protein
NRRL3_00810		86.2795	#N/A	#N/A	#N/A	#N/A	#N/A	#N/A	-0.0259504			0.171301	-0.151491	0.879589	0.998857	873	hypothetical protein
NRRL3_00811		202.082	#N/A	#N/A	#N/A	#N/A	#N/A	#N/A	-0.0268155			0.113075	-0.237148	0.812542	0.998857	1200	methionine synthase domain-containing protein
NRRL3_00812		28.5162	#N/A	#N/A	#N/A	#N/A	#N/A	#N/A	-0.0417662			0.283214	-0.147472	0.882759	0.998857	900	survival protein SurE-like phosphatase/nucleotidase domain-containing protein
NRRL3_00813		2.6073	#N/A	#N/A	#N/A	#N/A	#N/A	#N/A	-0.513413			0.884544	-0.580426	0.561627	0.998857	741	necrosis inducing family protein
NRRL3_00814		39.8691	#N/A	#N/A	#N/A	#N/A	#N/A	#N/A	0.15286			0.315266	0.484859	0.627776	0.998857	1254	lytic polysaccharide monooxygenase
NRRL3_00815		0.383316	#N/A	#N/A	#N/A	#N/A	#N/A	#N/A	2.00436			2.06865	0.968921	0.332585	NA	1836	major facilitator superfamily, sugar/inositol transporter-like protein
NRRL3_00816		636.126	#N/A	#N/A	#N/A	#N/A	#N/A	#N/A	-0.185591			0.0666735	-2.78358	0.00537632	0.154251	1401	amino acid transporter, transmembrane domain-containing protein
NRRL3_00817		3.176	#N/A	#N/A	#N/A	#N/A	#N/A	#N/A	-0.112405			0.78391	-0.143391	0.885982	0.998857	1608	glycerol proton symporter
NRRL3_00818		49.8838	#N/A	#N/A	#N/A	#N/A	#N/A	#N/A	-0.00603709			0.217105	-0.0278072	0.977816	0.998857	2187	ABC transporter-like domain-containing protein
NRRL3_00819		2.68687	#N/A	#N/A	#N/A	#N/A	#N/A	#N/A	0.0967992			0.911846	0.106157	0.915457	0.998857	720	endoglucanase Egl12A
NRRL3_00820		0	#N/A	#N/A	#N/A	#N/A	#N/A	#N/A	NA			NA	NA	NA	NA	657	peptidase S8 Ser-active site-containing protein
NRRL3_00821		0.249687	#N/A	#N/A	#N/A	#N/A	#N/A	#N/A	-0.00535815			2.56403	-0.00208974	0.998333	NA	1890	fungal-specific transcription factor
NRRL3_00822		0.744048	#N/A	#N/A	#N/A	#N/A	#N/A	#N/A	-0.0315499			1.55405	-0.0203018	0.983803	NA	1941	HAD-like domain-containing protein
NRRL3_00823		1.47352	#N/A	#N/A	#N/A	#N/A	#N/A	#N/A	0.75883			1.24922	0.607441	0.543558	NA	1221	hypothetical protein
NRRL3_00824		2164.73	2393.68	2269.22	2331.45	1848.25	2147.76	1998.01	-0.222481			0.056774	-3.91871	8.90251e-05	0.0068508	1134	sialidase-like protein
NRRL3_00825		11.2112	#N/A	#N/A	#N/A	#N/A	#N/A	#N/A	0.366094			0.441702	0.828826	0.407203	0.990615	1179	protein kinase-like domain-containing protein
NRRL3_00826		0	#N/A	#N/A	#N/A	#N/A	#N/A	#N/A	NA			NA	NA	NA	NA	621	protein kinase domain-containing protein
NRRL3_00827		0	#N/A	#N/A	#N/A	#N/A	#N/A	#N/A	NA			NA	NA	NA	NA	693	hypothetical protein
NRRL3_00828		0	#N/A	#N/A	#N/A	#N/A	#N/A	#N/A	NA			NA	NA	NA	NA	645	hypothetical protein
NRRL3_00829		12.6649	#N/A	#N/A	#N/A	#N/A	#N/A	#N/A	0.412073			0.403341	1.02165	0.306948	0.990615	876	uncharacterized protein
NRRL3_00830		0	#N/A	#N/A	#N/A	#N/A	#N/A	#N/A	NA			NA	NA	NA	NA	534	class I glutamine amidotransferase-like domain-containing protein
NRRL3_00831		0.130181	#N/A	#N/A	#N/A	#N/A	#N/A	#N/A	0.71648			3.53381	0.20275	0.839331	NA	333	EthD domain-containing protein
NRRL3_00832		3.66225	#N/A	#N/A	#N/A	#N/A	#N/A	#N/A	1.64717			0.812749	2.02666	0.0426973	0.543168	1389	amidohydrolase-related domain-containing protein
NRRL3_00833		15.3879	#N/A	#N/A	#N/A	#N/A	#N/A	#N/A	-0.0174791			0.41292	-0.0423305	0.966235	0.998857	1422	aldehyde dehydrogenase domain-containing protein
NRRL3_00834		11.6412	#N/A	#N/A	#N/A	#N/A	#N/A	#N/A	0.0965078			0.446309	0.216235	0.828804	0.998857	1566	major facilitator superfamily, sugar/inositol transporter-like protein
NRRL3_00835		27.2204	#N/A	#N/A	#N/A	#N/A	#N/A	#N/A	0.157364			0.293223	0.53667	0.591496	0.998857	1032	NADP-dependent oxidoreductase
NRRL3_00836		0.374803	#N/A	#N/A	#N/A	#N/A	#N/A	#N/A	-1.99219			2.23601	-0.890958	0.372952	NA	1392	iron reductase domain protein
NRRL3_00837		102.073	#N/A	#N/A	#N/A	#N/A	#N/A	#N/A	-0.0757519			0.152352	-0.497218	0.619035	0.998857	699	AhpD-like domain-containing protein
NRRL3_00838		7.77797	#N/A	#N/A	#N/A	#N/A	#N/A	#N/A	0.268735			0.558405	0.481255	0.630335	0.998857	1617	major facilitator superfamily protein
NRRL3_00839		40.8404	#N/A	#N/A	#N/A	#N/A	#N/A	#N/A	-0.192997			0.255155	-0.756389	0.449416	0.990615	1098	glycoside hydrolase family 105 protein
NRRL3_00840		1.61941	#N/A	#N/A	#N/A	#N/A	#N/A	#N/A	-1.90945			1.30592	-1.46215	0.1437	NA	615	hypothetical protein
NRRL3_00841		0.869519	#N/A	#N/A	#N/A	#N/A	#N/A	#N/A	2.28709			1.54231	1.4829	0.138101	NA	1077	F-box domain-containing protein
NRRL3_00842		94.1839	#N/A	#N/A	#N/A	#N/A	#N/A	#N/A	0.275871			0.165611	1.66578	0.0957576	0.777257	1719	GMC oxidoreductase
NRRL3_00843		0.351196	#N/A	#N/A	#N/A	#N/A	#N/A	#N/A	-1.63865			2.47269	-0.662699	0.507523	NA	1761	FAD linked oxidase, N-terminal domain-containing protein
NRRL3_00844		43.4751	#N/A	#N/A	#N/A	#N/A	#N/A	#N/A	-0.053083			0.224026	-0.23695	0.812695	0.998857	987	hypothetical protein
NRRL3_00845		132.637	#N/A	#N/A	#N/A	#N/A	#N/A	#N/A	-0.0957491			0.149924	-0.63865	0.52305	0.998857	3948	phytochrome photoreceptor
NRRL3_00846		2.15288	#N/A	#N/A	#N/A	#N/A	#N/A	#N/A	-0.192579			0.973306	-0.197861	0.843154	0.998857	1212	hypothetical protein
NRRL3_00847		3.60553	#N/A	#N/A	#N/A	#N/A	#N/A	#N/A	-0.925514			0.762137	-1.21437	0.224608	0.982601	375	hypothetical protein
NRRL3_00848		795.284	#N/A	#N/A	#N/A	#N/A	#N/A	#N/A	-0.108966			0.06346	-1.71708	0.0859641	0.742703	1293	lunapark domain-containing protein
NRRL3_00849		290.405	#N/A	#N/A	#N/A	#N/A	#N/A	#N/A	0.167062			0.104496	1.59875	0.109877	0.814596	4164	Dicer-like protein 2-1
NRRL3_00850		654.185	#N/A	#N/A	#N/A	#N/A	#N/A	#N/A	-0.0584646			0.071252	-0.820533	0.411913	0.990615	852	bZIP transcription factor
NRRL3_00851		622.553	#N/A	#N/A	#N/A	#N/A	#N/A	#N/A	-0.145095			0.0690077	-2.10258	0.0355022	0.490773	2214	dual-function calcium-gated ion channel/calcium-dependent phospholipid scramblase
NRRL3_00852		339.754	#N/A	#N/A	#N/A	#N/A	#N/A	#N/A	0.0953745			0.0873196	1.09225	0.274725	0.990615	525	N-acetyltransferase
NRRL3_00853		1321.82	#N/A	#N/A	#N/A	#N/A	#N/A	#N/A	-0.0344673			0.0520766	-0.661858	0.508062	0.998857	3693	GRIP domain-containing protein
NRRL3_00854		1728.7	#N/A	#N/A	#N/A	#N/A	#N/A	#N/A	0.0720749			0.0581927	1.23856	0.21551	0.979638	4596	lysophospholipase
NRRL3_00855		229.316	#N/A	#N/A	#N/A	#N/A	#N/A	#N/A	0.128722			0.111053	1.15911	0.246413	0.986492	867	uncharacterized protein
NRRL3_00856		444.874	#N/A	#N/A	#N/A	#N/A	#N/A	#N/A	-0.0263069			0.083857	-0.313711	0.753741	0.998857	1602	glucooligosaccharide oxidase
NRRL3_00857		680.478	#N/A	#N/A	#N/A	#N/A	#N/A	#N/A	0.227603			0.772906	0.294477	0.768393	0.998857	507	membrane apposition MARVEL domain-containing protein
NRRL3_00858		133.425	#N/A	#N/A	#N/A	#N/A	#N/A	#N/A	-0.0775741			0.156627	-0.495279	0.620403	0.998857	1308	major facilitator superfamily protein
NRRL3_00859		428.641	#N/A	#N/A	#N/A	#N/A	#N/A	#N/A	0.178607			0.108001	1.65376	0.0981762	0.782956	1314	glycoside hydrolase-like protein
NRRL3_00860		445.277	#N/A	#N/A	#N/A	#N/A	#N/A	#N/A	0.104266			0.101922	1.023	0.306309	0.990615	1566	cytochrome P450-like protein
NRRL3_00861		38.6872	#N/A	#N/A	#N/A	#N/A	#N/A	#N/A	0.2218			0.247263	0.897017	0.36971	0.990615	1137	hypothetical protein
NRRL3_00862		105.348	#N/A	#N/A	#N/A	#N/A	#N/A	#N/A	-0.0368655			0.169879	-0.21701	0.828201	0.998857	801	oxidase UstYa-like protein
NRRL3_00863		1.61506	#N/A	#N/A	#N/A	#N/A	#N/A	#N/A	2.47471			1.25834	1.96664	0.0492243	NA	219	hypothetical protein
NRRL3_00864		1743.2	#N/A	#N/A	#N/A	#N/A	#N/A	#N/A	-0.016403			0.0525979	-0.311856	0.75515	0.998857	2259	actin-like protein
NRRL3_00865		129.076	#N/A	#N/A	#N/A	#N/A	#N/A	#N/A	0.153283			0.145854	1.05093	0.29329	0.990615	237	DASH complex subunit Dad4
NRRL3_00866		209.245	#N/A	#N/A	#N/A	#N/A	#N/A	#N/A	0.102131			0.114939	0.888563	0.374238	0.990615	564	Ino80 complex subunit Ies6-like protein
NRRL3_00867		194.866	#N/A	#N/A	#N/A	#N/A	#N/A	#N/A	-0.0658484			0.113958	-0.577831	0.563378	0.998857	420	vesicle transport protein
NRRL3_00868		3159.43	#N/A	#N/A	#N/A	#N/A	#N/A	#N/A	0.0551448			0.0400152	1.37809	0.168174	0.912102	396	profilin
NRRL3_00869		276.029	#N/A	#N/A	#N/A	#N/A	#N/A	#N/A	0.0644965			0.100018	0.644848	0.519026	0.998857	1701	hypothetical protein
NRRL3_00870		913.725	#N/A	#N/A	#N/A	#N/A	#N/A	#N/A	-0.0265545			0.064632	-0.410856	0.681178	0.998857	5976	DEAD/DEAH box helicase domain-containing protein
NRRL3_00871		253.263	#N/A	#N/A	#N/A	#N/A	#N/A	#N/A	0.0234029			0.102286	0.2288	0.819025	0.998857	1005	forkhead-associated domain-containing protein
NRRL3_00872		190.844	#N/A	#N/A	#N/A	#N/A	#N/A	#N/A	-0.0445095			0.113995	-0.390451	0.696203	0.998857	927	DnaJ domain-containing protein
NRRL3_00873		1.38171	#N/A	#N/A	#N/A	#N/A	#N/A	#N/A	0.0912399			1.21152	0.0753104	0.939968	NA	915	hypothetical protein
NRRL3_00874		58.5207	#N/A	#N/A	#N/A	#N/A	#N/A	#N/A	-0.0824033			0.227821	-0.361702	0.717575	0.998857	1338	acyl-CoA dehydrogenase/oxidase domain-containing protein
NRRL3_00875		1.92581	#N/A	#N/A	#N/A	#N/A	#N/A	#N/A	-0.0946875			1.02111	-0.0927298	0.926118	0.998857	840	aspergillopepsin-2
NRRL3_00876		529.196	#N/A	#N/A	#N/A	#N/A	#N/A	#N/A	-0.0575301			0.075117	-0.765874	0.443751	0.990615	1134	methyltransferase-like protein
NRRL3_00877		1615.06	#N/A	#N/A	#N/A	#N/A	#N/A	#N/A	-0.081431			0.174001	-0.46799	0.639791	0.998857	1848	dihydroxyacid dehydratase, mitochondrial
NRRL3_00878		7.24541	#N/A	#N/A	#N/A	#N/A	#N/A	#N/A	0.463656			0.56967	0.813903	0.4157	0.990615	4695	ABC transporter type 1, transmembrane domain-containing protein
NRRL3_00879		841.34	#N/A	#N/A	#N/A	#N/A	#N/A	#N/A	-0.0910834			0.0587517	-1.55031	0.121067	0.832772	1002	uncharacterized protein
NRRL3_00880		35.3089	#N/A	#N/A	#N/A	#N/A	#N/A	#N/A	-0.0515175			0.248639	-0.207198	0.835855	0.998857	1065	D-amino-acid oxidase-like protein
NRRL3_00881		154.005	#N/A	#N/A	#N/A	#N/A	#N/A	#N/A	-0.0410644			0.13262	-0.30964	0.756835	0.998857	1308	uncharacterized protein
NRRL3_00882		15.9018	#N/A	#N/A	#N/A	#N/A	#N/A	#N/A	0.592116			0.404361	1.46433	0.143105	0.87963	1809	FAD-binding domain-containing protein
NRRL3_00883		1913.56	#N/A	#N/A	#N/A	#N/A	#N/A	#N/A	0.0270399			0.0504046	0.536457	0.591643	0.998857	2136	glycerol-3-phosphate O-acyltransferase
NRRL3_00884		233.307	#N/A	#N/A	#N/A	#N/A	#N/A	#N/A	-0.125515			0.105901	-1.18522	0.235931	0.983244	1503	allantoinase
NRRL3_00885		610.318	#N/A	#N/A	#N/A	#N/A	#N/A	#N/A	0.0730075			0.0680048	1.07356	0.283018	0.990615	2610	glutamine synthetase-related protein FluG, involved in conidiation
NRRL3_00886		2056.12	#N/A	#N/A	#N/A	#N/A	#N/A	#N/A	0.0195186			0.0586545	0.332772	0.739307	0.998857	1116	ornithine carbamoyltransferase, mitochondrial
NRRL3_00887		235.173	#N/A	#N/A	#N/A	#N/A	#N/A	#N/A	0.0905973			0.11242	0.805886	0.420309	0.990615	1095	ferredoxin-like protein
NRRL3_00888		238.686	#N/A	#N/A	#N/A	#N/A	#N/A	#N/A	-0.00931839			0.104722	-0.0889823	0.929096	0.998857	999	CAAX amino terminal protease-like protein
NRRL3_00889		53.3313	#N/A	#N/A	#N/A	#N/A	#N/A	#N/A	-0.22921			0.211299	-1.08477	0.278023	0.990615	1863	flavin monooxygenase-like protein
NRRL3_00890		34.0899	#N/A	#N/A	#N/A	#N/A	#N/A	#N/A	0.527454			0.271833	1.94036	0.0523357	0.595852	1875	fungal-specific transcription factor
NRRL3_00891		1.50933	#N/A	#N/A	#N/A	#N/A	#N/A	#N/A	0.491065			1.16705	0.420775	0.673919	NA	993	short-chain dehydrogenase/reductase family protein
NRRL3_00892		95.0018	#N/A	#N/A	#N/A	#N/A	#N/A	#N/A	0.146547			0.160664	0.912133	0.361699	0.990615	1674	F-box and tetratricopeptide repeat-containing protein
NRRL3_00893		556.188	#N/A	#N/A	#N/A	#N/A	#N/A	#N/A	-0.0673636			0.0713096	-0.944664	0.34483	0.990615	1743	afadin/alpha-actinin-binding domain-containing protein
NRRL3_00894		0	#N/A	#N/A	#N/A	#N/A	#N/A	#N/A	NA			NA	NA	NA	NA	1278	nucleotide-binding alpha-beta plait domain-containing protein
NRRL3_00895		8.53308	#N/A	#N/A	#N/A	#N/A	#N/A	#N/A	0.424093			0.533354	0.795143	0.42653	0.990615	2127	dihydroxyacetone synthase
NRRL3_00896		39.587	#N/A	#N/A	#N/A	#N/A	#N/A	#N/A	-0.153342			0.244433	-0.627338	0.530438	0.998857	1167	alcohol dehydrogenase domain-containing protein
NRRL3_00897		1579.74	#N/A	#N/A	#N/A	#N/A	#N/A	#N/A	0.13213			0.0478162	2.76329	0.00572214	0.161834	1374	mannan endo-1,6-alpha-mannosidase
NRRL3_00898		61.5049	#N/A	#N/A	#N/A	#N/A	#N/A	#N/A	0.2176			0.205538	1.05868	0.289743	0.990615	1125	hypothetical protein
NRRL3_00899		117.637	#N/A	#N/A	#N/A	#N/A	#N/A	#N/A	0.239141			0.154071	1.55215	0.120626	0.832389	1803	fungal-specific transcription factor
NRRL3_00900		5.70034	#N/A	#N/A	#N/A	#N/A	#N/A	#N/A	0.462551			0.62293	0.74254	0.45776	0.990615	1506	major facilitator superfamily protein
NRRL3_00901		69.0158	#N/A	#N/A	#N/A	#N/A	#N/A	#N/A	-0.0400975			0.190158	-0.210864	0.832993	0.998857	1263	amidohydrolase-related domain-containing protein
NRRL3_00902		17.1047	#N/A	#N/A	#N/A	#N/A	#N/A	#N/A	0.0831925			0.377985	0.220095	0.825797	0.998857	4299	CDR ABC transporter domain-containing protein
NRRL3_00903		327.31	#N/A	#N/A	#N/A	#N/A	#N/A	#N/A	-0.00978756			0.0944871	-0.103586	0.917498	0.998857	1317	molybdate transporter-like protein
NRRL3_00904		277.278	#N/A	#N/A	#N/A	#N/A	#N/A	#N/A	-0.0852348			0.097168	-0.87719	0.380383	0.990615	789	uncharacterized protein
NRRL3_00905		9.42467	#N/A	#N/A	#N/A	#N/A	#N/A	#N/A	-0.148014			0.456268	-0.3244	0.745635	0.998857	1518	uncharacterized protein
NRRL3_00906		2.13089	#N/A	#N/A	#N/A	#N/A	#N/A	#N/A	1.26451			0.989838	1.27749	0.201429	0.958573	1503	cytochrome P450
NRRL3_00907		402.187	#N/A	#N/A	#N/A	#N/A	#N/A	#N/A	-0.198071			0.113569	-1.74405	0.0811502	0.72379	2133	nucleolar protein 9
NRRL3_00908		567.701	#N/A	#N/A	#N/A	#N/A	#N/A	#N/A	-0.216282			0.0788738	-2.74213	0.00610419	0.168323	1953	ATP-dependent RNA helicase
NRRL3_00909		77.3543	#N/A	#N/A	#N/A	#N/A	#N/A	#N/A	-0.204119			0.177859	-1.14764	0.251116	0.98904	1350	FAD-binding domain-containing protein
NRRL3_00910		113.565	#N/A	#N/A	#N/A	#N/A	#N/A	#N/A	0.109668			0.146196	0.750143	0.453168	0.990615	657	glutathione S-transferase, C-terminal domain-containing protein
NRRL3_00911		2635.54	#N/A	#N/A	#N/A	#N/A	#N/A	#N/A	-0.0806758			0.0421528	-1.91389	0.0556345	0.612152	2688	calcium permeable stress-gated cation channel 1, N-terminal transmembrane domain-containing protein
NRRL3_00912		109.471	#N/A	#N/A	#N/A	#N/A	#N/A	#N/A	0.069789			0.20022	0.348562	0.727418	0.998857	945	DDE superfamily endonuclease domain-containing protein
NRRL3_00913		552.795	#N/A	#N/A	#N/A	#N/A	#N/A	#N/A	0.0762728			0.0701659	1.08703	0.277021	0.990615	1581	hypothetical protein
NRRL3_00914		1484.2	#N/A	#N/A	#N/A	#N/A	#N/A	#N/A	-0.0222712			0.0522898	-0.425919	0.670167	0.998857	2886	DNA replication licensing factor Mcm6
NRRL3_00915		9.38871	#N/A	#N/A	#N/A	#N/A	#N/A	#N/A	-0.000756672			0.474694	-0.00159402	0.998728	0.999524	3669	helicase, C-terminal domain-containing protein
NRRL3_00916		55.501	#N/A	#N/A	#N/A	#N/A	#N/A	#N/A	-0.317919			0.203005	-1.56607	0.117333	0.829916	1224	hypothetical protein
NRRL3_00917		1703.01	#N/A	#N/A	#N/A	#N/A	#N/A	#N/A	0.00174115			0.0504466	0.0345147	0.972467	0.998857	2355	hypothetical protein
NRRL3_00918		580.142	#N/A	#N/A	#N/A	#N/A	#N/A	#N/A	-0.0571777			0.0759265	-0.753067	0.45141	0.990615	3366	nucleolar pre-ribosomal-associated protein 1 domain-containing protein
NRRL3_00919		0	#N/A	#N/A	#N/A	#N/A	#N/A	#N/A	NA			NA	NA	NA	NA	480	lipocalin-like domain-containing protein
NRRL3_00920		844.402	#N/A	#N/A	#N/A	#N/A	#N/A	#N/A	-0.0212894			0.0645334	-0.329898	0.741477	0.998857	3696	pre-mRNA-splicing factor ATP-dependent RNA helicase
NRRL3_00921		350.118	#N/A	#N/A	#N/A	#N/A	#N/A	#N/A	-0.0745709			0.102709	-0.726042	0.467813	0.990615	2268	mitochondrial degradasome RNA helicase subunit, C-terminal domain-containing protein
NRRL3_00922		964.753	#N/A	#N/A	#N/A	#N/A	#N/A	#N/A	-0.0211339			0.0578121	-0.365563	0.714692	0.998857	2088	vesicular transport protein
NRRL3_00923		106.57	#N/A	#N/A	#N/A	#N/A	#N/A	#N/A	0.0857423			0.148978	0.575537	0.564928	0.998857	819	G-patch domain-containing protein
NRRL3_00924		465.37	#N/A	#N/A	#N/A	#N/A	#N/A	#N/A	0.0610328			0.0953735	0.639934	0.522215	0.998857	1326	short-chain dehydrogenase/reductase family protein
NRRL3_00925		4275.98	#N/A	#N/A	#N/A	#N/A	#N/A	#N/A	0.0079858			0.0385102	0.207369	0.835722	0.998857	1116	UDP-glucose 4-epimerase UgeA
NRRL3_00926		95.9476	#N/A	#N/A	#N/A	#N/A	#N/A	#N/A	0.0860151			0.164755	0.522079	0.601615	0.998857	1518	cytochrome P450
NRRL3_00927		153.927	#N/A	#N/A	#N/A	#N/A	#N/A	#N/A	-0.114361			0.14418	-0.793179	0.427673	0.990615	1536	cytochrome P450-like protein
NRRL3_00928		1798.23	#N/A	#N/A	#N/A	#N/A	#N/A	#N/A	-0.0481358			0.0490937	-0.980489	0.326845	0.990615	2523	topoisomerase II-associated protein PAT1-like protein
NRRL3_00929		1223.26	#N/A	#N/A	#N/A	#N/A	#N/A	#N/A	-0.128942			0.0543034	-2.37447	0.0175744	0.324277	1179	glycolipid 2-alpha-mannosyltransferase
NRRL3_00930		891.75	#N/A	#N/A	#N/A	#N/A	#N/A	#N/A	-0.0698755			0.0603207	-1.1584	0.246701	0.986492	621	37S ribosomal protein uS12m
NRRL3_00931		1683.48	#N/A	#N/A	#N/A	#N/A	#N/A	#N/A	-0.017453			0.0509752	-0.342382	0.732063	0.998857	507	proteasome maturation factor Ump1-like protein
NRRL3_00932		518.045	#N/A	#N/A	#N/A	#N/A	#N/A	#N/A	0.04718			0.0722789	0.652749	0.513918	0.998857	762	ubiquitin-related domain-containing protein
NRRL3_00933		1.01726	#N/A	#N/A	#N/A	#N/A	#N/A	#N/A	2.57711			2.87532	0.896287	0.370099	NA	390	hypothetical protein
NRRL3_00934		16.5977	#N/A	#N/A	#N/A	#N/A	#N/A	#N/A	-0.101867			0.434653	-0.234363	0.814703	0.998857	1323	arrestin domain-containing protein
NRRL3_00935		45.1641	#N/A	#N/A	#N/A	#N/A	#N/A	#N/A	-0.350578			0.51392	-0.682164	0.495135	0.998857	1599	glycerol proton symporter
NRRL3_00936		7.07677	#N/A	#N/A	#N/A	#N/A	#N/A	#N/A	0.841786			0.597578	1.40866	0.158935	0.904133	276	hypothetical protein
NRRL3_00937		128.526	#N/A	#N/A	#N/A	#N/A	#N/A	#N/A	0.00164561			0.140927	0.0116771	0.990683	0.998857	2382	fungal-specific transcription factor
NRRL3_00938		1188.93	#N/A	#N/A	#N/A	#N/A	#N/A	#N/A	0.0729187			0.0517897	1.40798	0.159137	0.904133	1392	phosphomevalonate kinase-like protein
NRRL3_00939		4393.03	#N/A	#N/A	#N/A	#N/A	#N/A	#N/A	-0.0768443			0.0593868	-1.29396	0.195678	0.956696	3828	pentatricopeptide repeat-containing protein
NRRL3_00940		808.69	#N/A	#N/A	#N/A	#N/A	#N/A	#N/A	0.0452711			0.0587683	0.770332	0.441103	0.990615	1209	pyridoxine-5'-phosphate oxidase-like protein
NRRL3_00941		216.556	#N/A	#N/A	#N/A	#N/A	#N/A	#N/A	0.192299			0.112516	1.70909	0.0874352	0.748249	510	EamA domain-containing protein
NRRL3_00942		601.368	#N/A	#N/A	#N/A	#N/A	#N/A	#N/A	0.0482317			0.0667342	0.722743	0.469838	0.990615	2592	voltage-gated chloride channel-like protein
NRRL3_00943		184.92	#N/A	#N/A	#N/A	#N/A	#N/A	#N/A	-0.092111			0.118695	-0.77603	0.437731	0.990615	561	transcription factor CBF/NF-Y/archaeal histone domain-containing protein
NRRL3_00944		3632.05	#N/A	#N/A	#N/A	#N/A	#N/A	#N/A	-0.0664487			0.0756162	-0.878764	0.37953	0.990615	717	cytochrome b-c1 complex subunit Rieske, mitochondrial
NRRL3_00945		538.662	#N/A	#N/A	#N/A	#N/A	#N/A	#N/A	-0.066633			0.0722365	-0.922428	0.356305	0.990615	1494	sensitive to high expression protein 9, mitochondrial
NRRL3_00946		378.005	#N/A	#N/A	#N/A	#N/A	#N/A	#N/A	-0.0254341			0.0929759	-0.273556	0.784426	0.998857	468	proteolipid membrane potential modulator family protein
NRRL3_00947		14.4457	#N/A	#N/A	#N/A	#N/A	#N/A	#N/A	-0.0532795			0.386379	-0.137894	0.890324	0.998857	492	hypothetical protein
NRRL3_00948		312.819	#N/A	#N/A	#N/A	#N/A	#N/A	#N/A	-0.0809241			0.101298	-0.798872	0.424365	0.990615	1560	SH3 domain-containing protein
NRRL3_00949		4775.82	#N/A	#N/A	#N/A	#N/A	#N/A	#N/A	-0.0411102			0.0457669	-0.898253	0.36905	0.990615	468	cofilin
NRRL3_00950		5079.92	#N/A	#N/A	#N/A	#N/A	#N/A	#N/A	-0.0341281			0.0634114	-0.538201	0.590438	0.998857	594	cytochrome c oxidase polypeptide Cox5, mitochondrial
NRRL3_00951		45056.2	#N/A	#N/A	#N/A	#N/A	#N/A	#N/A	-0.0432916			0.033791	-1.28116	0.200138	0.956696	1557	ATP synthase, F1 complex, subunit beta, mitochondrial
NRRL3_00952		2045.35	#N/A	#N/A	#N/A	#N/A	#N/A	#N/A	0.16241			0.0500748	3.24336	0.0011813	0.0505315	2079	1,4-alpha-glucan-branching enzyme
NRRL3_00953		113.027	#N/A	#N/A	#N/A	#N/A	#N/A	#N/A	-0.0381111			0.147103	-0.259078	0.795575	0.998857	1677	endo-rhamnogalacturonase Rhg28B
NRRL3_00954		7.25072	#N/A	#N/A	#N/A	#N/A	#N/A	#N/A	-0.460245			0.566562	-0.812348	0.416592	0.990615	393	hypothetical protein
NRRL3_00955		1.74463	#N/A	#N/A	#N/A	#N/A	#N/A	#N/A	-1.26324			1.13642	-1.1116	0.266309	NA	900	hypothetical protein
NRRL3_00956		3.62295	#N/A	#N/A	#N/A	#N/A	#N/A	#N/A	-0.136123			0.725179	-0.18771	0.851104	0.998857	2340	glycoside hydrolase family 92 protein
NRRL3_00957		12.9763	#N/A	#N/A	#N/A	#N/A	#N/A	#N/A	-0.184072			0.410194	-0.448744	0.653617	0.998857	747	B3/B4 tRNA-binding domain-containing protein
NRRL3_00958		59.7711	#N/A	#N/A	#N/A	#N/A	#N/A	#N/A	0.320015			0.228493	1.40055	0.161349	0.906746	1557	D-galacturonic acid transporter GatA
NRRL3_00959		0	#N/A	#N/A	#N/A	#N/A	#N/A	#N/A	NA			NA	NA	NA	NA	1584	amidase
NRRL3_00960		304.64	#N/A	#N/A	#N/A	#N/A	#N/A	#N/A	0.109626			0.091453	1.19871	0.23064	0.982601	1449	adenylyltransferase and sulfurtransferase
NRRL3_00961		259.69	#N/A	#N/A	#N/A	#N/A	#N/A	#N/A	-0.0217111			0.0981405	-0.221224	0.824918	0.998857	3144	uncharacterized protein
NRRL3_00962		17.2775	#N/A	#N/A	#N/A	#N/A	#N/A	#N/A	0.017048			0.426596	0.0399628	0.968123	0.998857	888	short-chain dehydrogenase/reductase family protein
NRRL3_00963		4.34105	#N/A	#N/A	#N/A	#N/A	#N/A	#N/A	-0.401711			0.676278	-0.594003	0.55251	0.998857	1611	major facilitator superfamily protein
NRRL3_00964		0	#N/A	#N/A	#N/A	#N/A	#N/A	#N/A	NA			NA	NA	NA	NA	354	hypothetical protein
NRRL3_00965		20.944	#N/A	#N/A	#N/A	#N/A	#N/A	#N/A	-0.489344			0.318215	-1.53778	0.124103	0.836935	1140	pectin lyase Pel1A
NRRL3_00966		1525.48	#N/A	#N/A	#N/A	#N/A	#N/A	#N/A	-0.057435			0.225557	-0.254636	0.799004	0.998857	837	succinate dehydrogenase
NRRL3_00967		54.2568	#N/A	#N/A	#N/A	#N/A	#N/A	#N/A	0.216754			0.207623	1.04398	0.296495	0.990615	867	fructose-bisphosphate aldolase, class-II-like protein
NRRL3_00968		298.729	#N/A	#N/A	#N/A	#N/A	#N/A	#N/A	0.0826667			0.0976075	0.846929	0.397034	0.990615	1311	6-phosphogluconate dehydrogenase domain-containing protein
NRRL3_00969		0.233292	#N/A	#N/A	#N/A	#N/A	#N/A	#N/A	-0.0172145			2.61942	-0.00657186	0.994756	NA	252	hypothetical protein
NRRL3_00970		57.598	#N/A	#N/A	#N/A	#N/A	#N/A	#N/A	-0.167143			0.2151	-0.777045	0.437132	0.990615	459	LPS-induced tumour necrosis alpha factor domain-containing protein
NRRL3_00971		2.86934	#N/A	#N/A	#N/A	#N/A	#N/A	#N/A	-0.119317			0.84002	-0.142041	0.887048	0.998857	252	plasma membrane ATPase proteolipid-like protein
NRRL3_00972		56.4455	#N/A	#N/A	#N/A	#N/A	#N/A	#N/A	-0.206497			0.210409	-0.981407	0.326392	0.990615	690	hypothetical protein
NRRL3_00973		35.6931	#N/A	#N/A	#N/A	#N/A	#N/A	#N/A	-0.224222			0.276343	-0.811392	0.417141	0.990615	1113	hypothetical protein
NRRL3_00974		228.867	#N/A	#N/A	#N/A	#N/A	#N/A	#N/A	-0.250383			0.119746	-2.09095	0.0365322	0.498199	1476	zinc finger domain-containing protein, RING-type
NRRL3_00975		252.52	#N/A	#N/A	#N/A	#N/A	#N/A	#N/A	-0.370306			0.156418	-2.36742	0.0179126	0.329294	1422	hypothetical protein
NRRL3_00976		176.528	#N/A	#N/A	#N/A	#N/A	#N/A	#N/A	-0.0101474			0.124546	-0.0814747	0.935064	0.998857	915	NmrA-like domain-containing protein
NRRL3_00977		2.80164	#N/A	#N/A	#N/A	#N/A	#N/A	#N/A	-0.608558			0.911226	-0.667845	0.504232	0.998857	378	hypothetical protein
NRRL3_00978		462.832	#N/A	#N/A	#N/A	#N/A	#N/A	#N/A	0.0107663			0.081895	0.131465	0.895408	0.998857	1845	major facilitator superfamily protein
NRRL3_00979		744.713	#N/A	#N/A	#N/A	#N/A	#N/A	#N/A	-0.0637559			0.0717499	-0.888585	0.374226	0.990615	4149	inositol polyphosphate kinase-like protein
NRRL3_00980		62.4362	#N/A	#N/A	#N/A	#N/A	#N/A	#N/A	-0.00554329			0.205671	-0.0269522	0.978498	0.998857	1416	PLC-like phosphodiesterase, TIM beta/alpha-barrel domain-containing protein
NRRL3_00981		0.116733	#N/A	#N/A	#N/A	#N/A	#N/A	#N/A	-0.726193			3.53381	-0.205498	0.837183	NA	828	hypothetical protein
NRRL3_00982		166.581	#N/A	#N/A	#N/A	#N/A	#N/A	#N/A	-0.0922638			0.1286	-0.717451	0.473096	0.990615	1014	PLAC8 motif-containing protein
NRRL3_00983		494.89	#N/A	#N/A	#N/A	#N/A	#N/A	#N/A	0.00580649			0.0807783	0.0718819	0.942696	0.998857	2307	pH-response regulator protein PalH/Rim21
NRRL3_00984		4.90446	#N/A	#N/A	#N/A	#N/A	#N/A	#N/A	0.0217552			0.640877	0.033946	0.97292	0.998857	858	extradiol aromatic ring-opening dioxygenase-like protein
NRRL3_00985		555.973	#N/A	#N/A	#N/A	#N/A	#N/A	#N/A	-0.0743205			0.0730659	-1.01717	0.309072	0.990615	2079	F-box domain-containing protein
NRRL3_00986		33.5829	#N/A	#N/A	#N/A	#N/A	#N/A	#N/A	-0.217412			0.278356	-0.781057	0.434769	0.990615	3237	hypothetical protein
NRRL3_00987		100.352	#N/A	#N/A	#N/A	#N/A	#N/A	#N/A	0.210109			0.429938	0.488697	0.625056	0.998857	1185	aspartic peptidase, extracellular
NRRL3_00988		539.351	#N/A	#N/A	#N/A	#N/A	#N/A	#N/A	-0.0585519			0.0738451	-0.792902	0.427835	0.990615	3198	fungal-specific transcription factor
NRRL3_00989		188.2	#N/A	#N/A	#N/A	#N/A	#N/A	#N/A	-0.118806			0.123115	-0.964997	0.334546	0.990615	1869	UV radiation resistance protein/autophagy-related protein 14 family protein
NRRL3_00990		1484.9	#N/A	#N/A	#N/A	#N/A	#N/A	#N/A	-0.0564419			0.0622284	-0.90701	0.364401	0.990615	1053	54S ribosomal protein Mhr1, mitochondrial
NRRL3_00991		3.02799	#N/A	#N/A	#N/A	#N/A	#N/A	#N/A	-0.20564			0.827285	-0.248572	0.803692	0.998857	885	P-loop containing nucleoside triphosphate hydrolase domain-containing protein
NRRL3_00992		1.26305	#N/A	#N/A	#N/A	#N/A	#N/A	#N/A	-0.688395			1.2742	-0.540257	0.58902	NA	1395	fatty acyl-CoA reductase-like protein
NRRL3_00993		1510.99	#N/A	#N/A	#N/A	#N/A	#N/A	#N/A	-0.0106192			0.0507488	-0.209251	0.834253	0.998857	1731	protein phosphatase 2C-like protein
NRRL3_00994		515.155	#N/A	#N/A	#N/A	#N/A	#N/A	#N/A	0.0166387			0.0786182	0.211639	0.832388	0.998857	1752	peptidyl-prolyl cis-trans isomerase-like protein
NRRL3_00995		836.027	#N/A	#N/A	#N/A	#N/A	#N/A	#N/A	-0.0924402			0.0611774	-1.51102	0.130784	0.853576	2088	P-body formation and mRNA degradation protein
NRRL3_00996		408.345	#N/A	#N/A	#N/A	#N/A	#N/A	#N/A	-0.0506036			0.0825681	-0.612871	0.539961	0.998857	2403	ATP-dependent DNA helicase
NRRL3_00997		4.86527	#N/A	#N/A	#N/A	#N/A	#N/A	#N/A	0.379012			0.656754	0.577098	0.563873	0.998857	753	methyltransferase VrtF-like protein
NRRL3_00998		6.35902	#N/A	#N/A	#N/A	#N/A	#N/A	#N/A	0.17608			0.561278	0.313713	0.753739	0.998857	5565	hybrid polyketide synthase/non-ribosomal peptide synthetase
NRRL3_00999		544.392	#N/A	#N/A	#N/A	#N/A	#N/A	#N/A	-0.0606628			0.0705451	-0.859914	0.389836	0.990615	2358	BRCT domain-containing protein
NRRL3_01000		1160.97	#N/A	#N/A	#N/A	#N/A	#N/A	#N/A	0.000322156			0.0557505	0.00577852	0.995389	0.999416	2835	transmembrane GTPase Fzo1-like protein
NRRL3_01001		743.616	#N/A	#N/A	#N/A	#N/A	#N/A	#N/A	0.0553314			0.0617923	0.89544	0.370552	0.990615	684	ESCRT III complex component
NRRL3_01002		35.9528	#N/A	#N/A	#N/A	#N/A	#N/A	#N/A	-0.262129			0.270516	-0.968996	0.332547	0.990615	1554	protein kinase domain-containing protein
NRRL3_01003		727.728	#N/A	#N/A	#N/A	#N/A	#N/A	#N/A	-0.177429			0.075317	-2.35577	0.0184845	0.334453	1968	hypothetical protein
NRRL3_01004		5728	#N/A	#N/A	#N/A	#N/A	#N/A	#N/A	0.0153791			0.0459905	0.334398	0.738079	0.998857	750	triose-phosphate-isomerase
NRRL3_01005		197.751	#N/A	#N/A	#N/A	#N/A	#N/A	#N/A	0.0335243			0.119121	0.281431	0.77838	0.998857	1407	mitochondrial distribution and morphology protein 10
NRRL3_01006		500.025	#N/A	#N/A	#N/A	#N/A	#N/A	#N/A	-0.0959533			0.0885128	-1.08406	0.278338	0.990615	741	ribosome assembly factor Mrt4
NRRL3_01007		1375.96	#N/A	#N/A	#N/A	#N/A	#N/A	#N/A	-0.0298557			0.0546844	-0.545964	0.58509	0.998857	1170	U1 small nuclear ribonucleoprotein of 70kDa N-terminal domain-containing protein
NRRL3_01008		656.141	#N/A	#N/A	#N/A	#N/A	#N/A	#N/A	0.00517873			0.091753	0.056442	0.95499	0.998857	414	54S ribosomal protein mL43
NRRL3_01009		232.943	#N/A	#N/A	#N/A	#N/A	#N/A	#N/A	-0.0247625			0.112618	-0.219881	0.825964	0.998857	1050	zinc finger domain-containing protein, RING/FYVE/PHD-type
NRRL3_01010		1915.01	#N/A	#N/A	#N/A	#N/A	#N/A	#N/A	-0.0735417			0.0452583	-1.62493	0.104177	0.79617	1431	pre-mRNA processing factor 19 domain-containing protein
NRRL3_01011		121.958	#N/A	#N/A	#N/A	#N/A	#N/A	#N/A	-0.00919812			0.150164	-0.061254	0.951157	0.998857	489	uncharacterized protein
NRRL3_01012		1072.25	#N/A	#N/A	#N/A	#N/A	#N/A	#N/A	-0.0743132			0.0544042	-1.36595	0.171956	0.919443	3249	ribosome assembly protein 1
NRRL3_01013		276.569	#N/A	#N/A	#N/A	#N/A	#N/A	#N/A	-0.097464			0.130758	-0.745375	0.456045	0.990615	756	exosome complex component Csl4-like protein
NRRL3_01014		1224	#N/A	#N/A	#N/A	#N/A	#N/A	#N/A	-0.000562422			0.0543729	-0.0103438	0.991747	0.998857	1731	vacuolar protein 8, cytoplasm-to-vacuole targeting pathway
NRRL3_01015		0.651569	#N/A	#N/A	#N/A	#N/A	#N/A	#N/A	-2.58764			1.75	-1.47866	0.139232	NA	405	hypothetical protein
NRRL3_01016		618.124	#N/A	#N/A	#N/A	#N/A	#N/A	#N/A	0.00655483			0.0689987	0.0949993	0.924315	0.998857	1767	forkhead-associated domain-containing protein
NRRL3_01017		30.7707	#N/A	#N/A	#N/A	#N/A	#N/A	#N/A	-0.502003			0.275922	-1.81937	0.0688554	0.671201	846	hypothetical protein
NRRL3_01018		1.25973	#N/A	#N/A	#N/A	#N/A	#N/A	#N/A	-1.44505			1.36164	-1.06126	0.288572	NA	807	ankyrin repeat domain-containing protein
NRRL3_01019		158.392	#N/A	#N/A	#N/A	#N/A	#N/A	#N/A	-0.2378			0.126277	-1.88316	0.0596793	0.635662	1200	bestrophin/UPF0187 family protein
NRRL3_01020		0.361853	#N/A	#N/A	#N/A	#N/A	#N/A	#N/A	-1.95655			2.10173	-0.930923	0.351894	NA	537	hypothetical protein
NRRL3_01021		73.1264	#N/A	#N/A	#N/A	#N/A	#N/A	#N/A	0.178106			0.183022	0.97314	0.330484	0.990615	1095	hypothetical protein
NRRL3_01022		815.664	#N/A	#N/A	#N/A	#N/A	#N/A	#N/A	-0.0743566			0.0632257	-1.17605	0.239575	0.984917	2490	vacuolar protein sorting-associated protein 16-like protein
NRRL3_01023		199.071	#N/A	#N/A	#N/A	#N/A	#N/A	#N/A	-0.148232			0.122561	-1.20945	0.22649	0.982601	510	ribosome biogenesis protein Alb1-like protein
NRRL3_01024		499.887	#N/A	#N/A	#N/A	#N/A	#N/A	#N/A	-0.0908802			0.0835211	-1.08811	0.276546	0.990615	1992	peptidase C19, ubiquitin carboxyl-terminal hydrolase domain-containing protein
NRRL3_01025		113.456	#N/A	#N/A	#N/A	#N/A	#N/A	#N/A	0.137655			0.149416	0.921289	0.356899	0.990615	474	EF-hand domain-containing protein
NRRL3_01026		360.22	#N/A	#N/A	#N/A	#N/A	#N/A	#N/A	0.115374			0.0956993	1.20559	0.227975	0.982601	1758	PUL domain-containing protein
NRRL3_01028		3.78846	#N/A	#N/A	#N/A	#N/A	#N/A	#N/A	0.222394			0.715383	0.310874	0.755896	0.998857	630	hypothetical protein
NRRL3_01029		26.9398	12.7308	8.23642	10.4836	48.2348	38.5573	43.3961	2.04195			0.324198	6.29847	3.00606e-10	9.04277e-08	750	short-chain dehydrogenase/reductase family protein
NRRL3_01030		1692.71	#N/A	#N/A	#N/A	#N/A	#N/A	#N/A	-0.00725923			0.0528195	-0.137435	0.890687	0.998857	2484	cysteine-tRNA ligase, cytosolic and mitochondrial
NRRL3_01031		10.2182	#N/A	#N/A	#N/A	#N/A	#N/A	#N/A	-0.587447			0.451049	-1.3024	0.192779	0.956696	1197	F-box domain-containing protein
NRRL3_01032		2.27499	#N/A	#N/A	#N/A	#N/A	#N/A	#N/A	2.27849			1.23222	1.84909	0.064445	0.661755	951	hypothetical protein
NRRL3_01033		60.8918	#N/A	#N/A	#N/A	#N/A	#N/A	#N/A	0.421243			0.213892	1.96942	0.0489047	0.572497	2316	glutathione transporter
NRRL3_01034		1871.1	#N/A	#N/A	#N/A	#N/A	#N/A	#N/A	0.00668952			0.0467367	0.143132	0.886186	0.998857	756	mRNA export protein
NRRL3_01035		525.601	#N/A	#N/A	#N/A	#N/A	#N/A	#N/A	0.0740761			0.0750612	0.986876	0.323704	0.990615	687	ESCRT III complex component
NRRL3_01036		5376.34	4982.49	5074.75	5028.62	5667.45	5780.68	5724.07	0.186964			0.0381313	4.90316	9.43064e-07	0.000141845	660	cell-cycle regulatory protein Wos2/p21
NRRL3_01037		1133.73	#N/A	#N/A	#N/A	#N/A	#N/A	#N/A	-0.0739522			0.0652437	-1.13348	0.257014	0.989605	1059	translation machinery-associated protein 46
NRRL3_01038		6.09129	#N/A	#N/A	#N/A	#N/A	#N/A	#N/A	0.219277			0.598752	0.366224	0.714198	0.998857	1263	glycoside hydrolase family 105 protein
NRRL3_01039		17.9545	#N/A	#N/A	#N/A	#N/A	#N/A	#N/A	-0.119081			0.368934	-0.32277	0.746869	0.998857	1221	hydrolase AygA/OlvA
NRRL3_01040		3.01016	#N/A	#N/A	#N/A	#N/A	#N/A	#N/A	-0.981262			0.889183	-1.10355	0.269786	0.990615	1458	multicopper oxidase BrnA
NRRL3_01041		284.261	#N/A	#N/A	#N/A	#N/A	#N/A	#N/A	0.239844			0.0940291	2.55074	0.0107494	0.240459	1053	D-amino-acid oxidase-like protein
NRRL3_01042		249.288	#N/A	#N/A	#N/A	#N/A	#N/A	#N/A	0.116246			0.108408	1.0723	0.283585	0.990615	570	ribosomal RNA-processing protein Fcf1
NRRL3_01043		8.1736	#N/A	#N/A	#N/A	#N/A	#N/A	#N/A	-0.254086			0.489418	-0.519161	0.603649	0.998857	348	hypothetical protein
NRRL3_01044		1269.46	#N/A	#N/A	#N/A	#N/A	#N/A	#N/A	-0.0685538			0.0739023	-0.927628	0.3536	0.990615	4737	WD repeat-containing protein
NRRL3_01045		849.13	#N/A	#N/A	#N/A	#N/A	#N/A	#N/A	0.0360747			0.0597811	0.603447	0.546212	0.998857	1191	hypothetical protein
NRRL3_01046		96.9549	#N/A	#N/A	#N/A	#N/A	#N/A	#N/A	0.196221			0.160826	1.22008	0.222434	0.981604	738	short-chain dehydrogenase/reductase family protein
NRRL3_01047		0.393648	#N/A	#N/A	#N/A	#N/A	#N/A	#N/A	0.742988			2.10677	0.352667	0.724338	NA	1071	F-box domain-containing protein
NRRL3_01048		0.120537	#N/A	#N/A	#N/A	#N/A	#N/A	#N/A	0.71648			3.53381	0.20275	0.839331	NA	825	lipopolysaccharide kinase family protein
NRRL3_01049		44.3676	#N/A	#N/A	#N/A	#N/A	#N/A	#N/A	0.0305791			0.221739	0.137906	0.890315	0.998857	1248	zinc finger domain-containing protein, HIT-type
NRRL3_01050		676.41	#N/A	#N/A	#N/A	#N/A	#N/A	#N/A	-0.0491382			0.0665282	-0.738606	0.460146	0.990615	1578	phosphoprotein regulated by proline-directed phosphorylation; multi-copy suppressor of NimA
NRRL3_01051		7.29249	#N/A	#N/A	#N/A	#N/A	#N/A	#N/A	-0.101314			0.531982	-0.190446	0.84896	0.998857	1257	glycoside hydrolase family 16 protein
NRRL3_01052		345.166	#N/A	#N/A	#N/A	#N/A	#N/A	#N/A	-0.0715131			0.0927002	-0.771445	0.440443	0.990615	3426	Ulp1 protease family, C-terminal catalytic domain-containing protein
NRRL3_01053		934.342	#N/A	#N/A	#N/A	#N/A	#N/A	#N/A	0.00963137			0.0564253	0.170692	0.864466	0.998857	1590	phosphatidic acid phosphatase type 2 superfamily protein
NRRL3_01054		837.364	#N/A	#N/A	#N/A	#N/A	#N/A	#N/A	0.10057			0.0648226	1.55147	0.120788	0.832685	852	Rho GTPase RhoD
NRRL3_01055		115.938	#N/A	#N/A	#N/A	#N/A	#N/A	#N/A	0.165306			0.145995	1.13228	0.257519	0.989605	333	DASH complex subunit Dad1
NRRL3_01056		2.41744	#N/A	#N/A	#N/A	#N/A	#N/A	#N/A	0.172837			0.880864	0.196213	0.844444	0.998857	1053	alcohol dehydrogenase domain-containing protein
NRRL3_01057		23.4923	#N/A	#N/A	#N/A	#N/A	#N/A	#N/A	-0.188761			0.316044	-0.597261	0.550333	0.998857	777	hypothetical protein
NRRL3_01058		45.1345	#N/A	#N/A	#N/A	#N/A	#N/A	#N/A	0.108782			0.226524	0.480223	0.631069	0.998857	1119	oxoglutarate/iron-dependent dioxygenase domain-containing protein
NRRL3_01059		101.293	#N/A	#N/A	#N/A	#N/A	#N/A	#N/A	0.109061			0.373976	0.291625	0.770573	0.998857	1128	D-alanine--D-alanine ligase, C-terminal domain-containing protein
NRRL3_01060		56.9599	#N/A	#N/A	#N/A	#N/A	#N/A	#N/A	-0.0790334			0.274725	-0.287682	0.773591	0.998857	1650	acyl-CoA ligase
NRRL3_01061		304.695	#N/A	#N/A	#N/A	#N/A	#N/A	#N/A	0.093439			0.133508	0.699878	0.484004	0.996763	1857	fungal-specific transcription factor
NRRL3_01062		0.766564	#N/A	#N/A	#N/A	#N/A	#N/A	#N/A	1.99857			1.65142	1.21021	0.226199	NA	402	Snf2-related domain-containing protein
NRRL3_01063		118.607	#N/A	#N/A	#N/A	#N/A	#N/A	#N/A	-0.203455			0.168934	-1.20435	0.228456	0.982601	1098	hypothetical protein
NRRL3_01064		155.985	#N/A	#N/A	#N/A	#N/A	#N/A	#N/A	-0.0690609			0.128184	-0.538764	0.59005	0.998857	1266	NADH:flavin oxidoreductase/NADH oxidase, N-terminal domain-containing protein
NRRL3_01065		60.1343	#N/A	#N/A	#N/A	#N/A	#N/A	#N/A	-0.217169			0.198136	-1.09606	0.273053	0.990615	789	short-chain dehydrogenase/reductase family protein
NRRL3_01066		328.615	#N/A	#N/A	#N/A	#N/A	#N/A	#N/A	-0.104852			0.103077	-1.01722	0.30905	0.990615	381	hypothetical protein
NRRL3_01067		23.2719	#N/A	#N/A	#N/A	#N/A	#N/A	#N/A	-0.0466608			0.300415	-0.155321	0.876568	0.998857	1416	delta(24(24(1)))-sterol reductase
NRRL3_01068		176.446	#N/A	#N/A	#N/A	#N/A	#N/A	#N/A	-0.0501838			0.121518	-0.412975	0.679625	0.998857	1956	fungal-specific transcription factor
NRRL3_01069		45.238	#N/A	#N/A	#N/A	#N/A	#N/A	#N/A	-0.0392133			0.231408	-0.169455	0.865439	0.998857	2526	alpha-glucuronidase
NRRL3_01070		35.2372	#N/A	#N/A	#N/A	#N/A	#N/A	#N/A	-0.018791			0.255014	-0.0736862	0.94126	0.998857	1242	histone acetyltransferase Gcn5
NRRL3_01071		2.2591	#N/A	#N/A	#N/A	#N/A	#N/A	#N/A	-0.419232			0.953275	-0.43978	0.660096	0.998857	3093	beta-galactosidase
NRRL3_01072		1.71011	#N/A	#N/A	#N/A	#N/A	#N/A	#N/A	-0.826525			1.08666	-0.760609	0.446891	NA	1809	heterokaryon incompatibility domain-containing protein
NRRL3_01073		18.0131	#N/A	#N/A	#N/A	#N/A	#N/A	#N/A	0.0534519			0.355744	0.150254	0.880564	0.998857	1260	COMT-type O-methyltransferase family protein
NRRL3_01074		2.43054	#N/A	#N/A	#N/A	#N/A	#N/A	#N/A	0.413073			0.957542	0.431389	0.666185	0.998857	1134	hypothetical protein
NRRL3_01075		0.623798	#N/A	#N/A	#N/A	#N/A	#N/A	#N/A	-0.700281			1.77691	-0.394101	0.693507	NA	1656	hypothetical protein
NRRL3_01076		9.35289	#N/A	#N/A	#N/A	#N/A	#N/A	#N/A	0.473158			0.510747	0.926403	0.354236	0.990615	1083	hypothetical protein
NRRL3_01077		0.5337	#N/A	#N/A	#N/A	#N/A	#N/A	#N/A	0.0140553			1.85269	0.00758642	0.993947	NA	1314	hypothetical protein
NRRL3_01078		7.43993	#N/A	#N/A	#N/A	#N/A	#N/A	#N/A	0.379422			0.535351	0.708736	0.478488	0.993922	1626	oleate hydratase-like protein
NRRL3_01079		242.08	#N/A	#N/A	#N/A	#N/A	#N/A	#N/A	-0.0122845			0.106386	-0.115471	0.908072	0.998857	1890	crossover junction endonuclease Mms4/Eme1/Eme2-like protein
NRRL3_01080		717.886	#N/A	#N/A	#N/A	#N/A	#N/A	#N/A	0.0777797			0.0633644	1.2275	0.219635	0.980919	1422	alpha-1,3/1,6-mannosyltransferase
NRRL3_01081		1824.59	#N/A	#N/A	#N/A	#N/A	#N/A	#N/A	-0.0224508			0.0517024	-0.434232	0.66412	0.998857	5259	kinesin motor domain-containing protein
NRRL3_01082		2.37159	#N/A	#N/A	#N/A	#N/A	#N/A	#N/A	-0.0883224			0.956321	-0.0923564	0.926415	0.998857	1152	hypothetical protein
NRRL3_01083		0.257539	#N/A	#N/A	#N/A	#N/A	#N/A	#N/A	-1.4517			2.53633	-0.572361	0.567078	NA	1176	ureohydrolase family protein
NRRL3_01084		0.369873	#N/A	#N/A	#N/A	#N/A	#N/A	#N/A	0.703395			2.14487	0.327943	0.742955	NA	1515	multi antimicrobial extrusion family protein
NRRL3_01085		4.5563	#N/A	#N/A	#N/A	#N/A	#N/A	#N/A	-0.511355			0.658208	-0.77689	0.437224	0.990615	1539	major facilitator superfamily protein
NRRL3_01086		184.78	#N/A	#N/A	#N/A	#N/A	#N/A	#N/A	-0.0229062			0.115731	-0.197926	0.843103	0.998857	2136	SUN domain-containing protein
NRRL3_01087		883.148	#N/A	#N/A	#N/A	#N/A	#N/A	#N/A	-0.0480928			0.0588845	-0.816731	0.414082	0.990615	1974	mitochondrial division protein
NRRL3_01088		668.682	#N/A	#N/A	#N/A	#N/A	#N/A	#N/A	0.0117773			0.0675124	0.174446	0.861515	0.998857	927	chorismate mutase
NRRL3_01089		708.849	#N/A	#N/A	#N/A	#N/A	#N/A	#N/A	-0.0946909			0.0873987	-1.08344	0.278615	0.990615	876	nuclear-cytoplasmic shuttling protein Bcp1
NRRL3_01090		528.371	#N/A	#N/A	#N/A	#N/A	#N/A	#N/A	0.123699			0.0753891	1.64081	0.100837	0.788697	957	alkyl-hydroperoxide reductase D-like protein
NRRL3_01091		88.9245	#N/A	#N/A	#N/A	#N/A	#N/A	#N/A	-0.169561			0.168536	-1.00608	0.314377	0.990615	372	hypothetical protein
NRRL3_01092		480.277	#N/A	#N/A	#N/A	#N/A	#N/A	#N/A	-0.0996202			0.0767158	-1.29856	0.194094	0.956696	1476	alpha-mannosyltransferase-like protein
NRRL3_01093		194.915	#N/A	#N/A	#N/A	#N/A	#N/A	#N/A	-0.0676571			0.111488	-0.606855	0.543947	0.998857	2376	fungal-specific transcription factor
NRRL3_01094		1290.34	#N/A	#N/A	#N/A	#N/A	#N/A	#N/A	-0.0437401			0.0703593	-0.621668	0.53416	0.998857	879	hypothetical protein
NRRL3_01095		0.880885	#N/A	#N/A	#N/A	#N/A	#N/A	#N/A	1.98095			1.56438	1.26628	0.205412	NA	711	acyl-CoA N-acyltransferase domain-containing protein
NRRL3_01096		56.5994	#N/A	#N/A	#N/A	#N/A	#N/A	#N/A	0.100675			0.212955	0.472753	0.636389	0.998857	2106	fungal-specific transcription factor
NRRL3_01097		0.883442	#N/A	#N/A	#N/A	#N/A	#N/A	#N/A	-1.29607			1.50043	-0.863799	0.387699	NA	1476	hypothetical protein
NRRL3_01098		2.74602	#N/A	#N/A	#N/A	#N/A	#N/A	#N/A	0.0208672			0.82489	0.0252969	0.979818	0.998857	1581	hypothetical protein
NRRL3_01099		11.8298	#N/A	#N/A	#N/A	#N/A	#N/A	#N/A	0.645307			0.442986	1.45672	0.145193	0.883703	4911	RHS repeat-associated core domain-containing protein
NRRL3_01100		92.5814	#N/A	#N/A	#N/A	#N/A	#N/A	#N/A	0.436115			0.164557	2.65023	0.00804364	0.199623	993	hypothetical protein
NRRL3_01101		42.1755	#N/A	#N/A	#N/A	#N/A	#N/A	#N/A	-0.204204			0.239362	-0.853116	0.393595	0.990615	843	calcineurin-like phosphoesterase domain-containing protein
NRRL3_01102		473.591	#N/A	#N/A	#N/A	#N/A	#N/A	#N/A	-0.0295605			0.0944877	-0.31285	0.754395	0.998857	1977	kinesin-like protein
NRRL3_01103		1128.57	#N/A	#N/A	#N/A	#N/A	#N/A	#N/A	0.00512539			0.0585158	0.0875899	0.930203	0.998857	1671	initiation factor 2B-related protein
NRRL3_01104		78.2493	#N/A	#N/A	#N/A	#N/A	#N/A	#N/A	0.0513463			0.180663	0.284211	0.776249	0.998857	474	anaphase-promoting complex subunit 13-like protein
NRRL3_01105		737.671	#N/A	#N/A	#N/A	#N/A	#N/A	#N/A	0.0289725			0.0652662	0.443912	0.657106	0.998857	1953	DNA polymerase alpha subunit B-like protein
NRRL3_01106		937.184	#N/A	#N/A	#N/A	#N/A	#N/A	#N/A	0.0674809			0.0580963	1.16153	0.245425	0.986492	1158	phosphatidylinositol transfer protein
NRRL3_01107		671.272	#N/A	#N/A	#N/A	#N/A	#N/A	#N/A	-0.0594543			0.0659944	-0.9009	0.367642	0.990615	1353	5'-AMP-activated protein kinase subunit gamma
NRRL3_01108		1.4895	#N/A	#N/A	#N/A	#N/A	#N/A	#N/A	1.00011			1.2278	0.814555	0.415327	NA	2073	hypothetical protein
NRRL3_01109		35.2793	#N/A	#N/A	#N/A	#N/A	#N/A	#N/A	0.206391			0.251117	0.821894	0.411137	0.990615	1026	bZIP transcription factor
NRRL3_01110		265.491	#N/A	#N/A	#N/A	#N/A	#N/A	#N/A	-0.0696395			0.0991921	-0.702067	0.482637	0.996582	1653	major facilitator superfamily, sugar/inositol transporter-like protein
NRRL3_01111		169.262	#N/A	#N/A	#N/A	#N/A	#N/A	#N/A	0.00865609			0.122707	0.0705427	0.943762	0.998857	1980	fungal-specific transcription factor
NRRL3_01112		462.194	395.664	439.923	417.793	434.203	578.984	506.594	0.282366			0.0823928	3.42708	0.000610119	0.0292467	1533	ferroportin 1-like protein
NRRL3_01113		2088.56	#N/A	#N/A	#N/A	#N/A	#N/A	#N/A	-0.0510361			0.0477865	-1.068	0.28552	0.990615	1500	enoyl-CoA hydratase/isomerase family protein
NRRL3_01114		1200.18	#N/A	#N/A	#N/A	#N/A	#N/A	#N/A	-0.0911877			0.0629138	-1.44941	0.147224	0.888091	870	54S ribosomal protein uL4m
NRRL3_01115		1333.51	#N/A	#N/A	#N/A	#N/A	#N/A	#N/A	-0.100825			0.055938	-1.80244	0.0714768	0.682104	1263	54S ribosomal protein mL38
NRRL3_01116		179.963	#N/A	#N/A	#N/A	#N/A	#N/A	#N/A	-0.142333			0.143223	-0.993785	0.320328	0.990615	537	mitochondrial inner membrane protease subunit 1
NRRL3_01117		5.6792	#N/A	#N/A	#N/A	#N/A	#N/A	#N/A	-0.123667			0.626629	-0.197353	0.843551	0.998857	690	oil body-associated protein
NRRL3_01118		366.458	#N/A	#N/A	#N/A	#N/A	#N/A	#N/A	-0.0292098			0.125146	-0.233405	0.815447	0.998857	843	hydroxyacylglutathione hydrolase
NRRL3_01119		201.939	#N/A	#N/A	#N/A	#N/A	#N/A	#N/A	-0.1427			0.120248	-1.18671	0.235341	0.983244	1215	cell morphogenesis and cell-surface growth Las1-like protein
NRRL3_01120		856.698	#N/A	#N/A	#N/A	#N/A	#N/A	#N/A	-0.093957			0.0653521	-1.4377	0.150518	0.891522	1215	hypothetical protein
NRRL3_01121		314.925	#N/A	#N/A	#N/A	#N/A	#N/A	#N/A	-0.147316			0.104638	-1.40786	0.159172	0.904133	1521	NAD kinase-like protein
NRRL3_01122		478.862	#N/A	#N/A	#N/A	#N/A	#N/A	#N/A	-0.0450291			0.0746991	-0.602807	0.546637	0.998857	780	TRAPII complex component, mediates Rab guanyl-nucleotide exchange factor activity, involved in Golgi vesicle-mediated transport
NRRL3_01123		414.432	#N/A	#N/A	#N/A	#N/A	#N/A	#N/A	-0.119848			0.086212	-1.39015	0.164483	0.906746	1488	micro-fibrillar-associated protein 1, C-terminal domain-containing protein
NRRL3_01124		347.346	#N/A	#N/A	#N/A	#N/A	#N/A	#N/A	0.178906			0.0906305	1.97402	0.0483797	0.568362	369	replication factor A protein 3-like protein
NRRL3_01125		568.362	#N/A	#N/A	#N/A	#N/A	#N/A	#N/A	0.08862			0.0725902	1.22082	0.222152	0.981604	3528	zinc finger domain-containing protein, NHR/GATA-type
NRRL3_01126		745.05	#N/A	#N/A	#N/A	#N/A	#N/A	#N/A	-0.0605805			0.0675498	-0.896828	0.369811	0.990615	348	small nuclear ribonucleoprotein Sm D2
NRRL3_01127		446.286	#N/A	#N/A	#N/A	#N/A	#N/A	#N/A	0.194271			0.107637	1.80487	0.0710943	0.680572	1770	dihydroxyacetone kinase
NRRL3_01128		1407.59	#N/A	#N/A	#N/A	#N/A	#N/A	#N/A	0.00165006			0.0564818	0.029214	0.976694	0.998857	2673	cullin family protein
NRRL3_01129		1725.13	#N/A	#N/A	#N/A	#N/A	#N/A	#N/A	-0.0250214			0.0509996	-0.49062	0.623695	0.998857	5007	nucleoporin Nup186/Nup192/Nup205 family protein
NRRL3_01130		383.928	#N/A	#N/A	#N/A	#N/A	#N/A	#N/A	-0.0150577			0.09333	-0.161338	0.871827	0.998857	8709	serine/threonine-protein kinase ATM-like protein
NRRL3_01131		277.65	#N/A	#N/A	#N/A	#N/A	#N/A	#N/A	0.107836			0.10481	1.02887	0.303543	0.990615	1530	LPPG:FO 2-phospho-L-lactate transferase CofD/UPF0052 family protein
NRRL3_01132		364.047	#N/A	#N/A	#N/A	#N/A	#N/A	#N/A	-0.0686759			0.0853493	-0.804646	0.421024	0.990615	3417	DNA polymerase gamma, mitochondrial
NRRL3_01133		90.7152	#N/A	#N/A	#N/A	#N/A	#N/A	#N/A	-0.121146			0.165508	-0.731964	0.46419	0.990615	567	zinc finger domain-containing protein, C3HC4 RING-type
NRRL3_01134		79.991	#N/A	#N/A	#N/A	#N/A	#N/A	#N/A	0.106416			0.182287	0.583782	0.559367	0.998857	1899	magnesium transporter CorA/zinc transporter ZntB family protein
NRRL3_01135		18.7152	#N/A	#N/A	#N/A	#N/A	#N/A	#N/A	0.403979			0.347449	1.1627	0.244951	0.986492	2124	fungal-specific transcription factor
NRRL3_01136		106.269	#N/A	#N/A	#N/A	#N/A	#N/A	#N/A	-0.250448			0.178473	-1.40329	0.160531	0.906027	1551	hypothetical protein
NRRL3_01137		732.172	#N/A	#N/A	#N/A	#N/A	#N/A	#N/A	0.0498524			0.0641928	0.776604	0.437393	0.990615	1875	GTP-binding protein 1
NRRL3_01138		761.297	#N/A	#N/A	#N/A	#N/A	#N/A	#N/A	0.128798			0.0750643	1.71583	0.0861929	0.743073	291	U6 snRNA-associated Sm-like protein
NRRL3_01139		549.11	#N/A	#N/A	#N/A	#N/A	#N/A	#N/A	0.264291			0.101424	2.6058	0.00916604	0.217163	2052	ATPase expression protein 2-like protein
NRRL3_01140		183.215	#N/A	#N/A	#N/A	#N/A	#N/A	#N/A	0.0216849			0.120479	0.179989	0.857162	0.998857	903	N-acetylglucosaminyl-phosphatidylinositol deacetylase
NRRL3_01141		2.54687	#N/A	#N/A	#N/A	#N/A	#N/A	#N/A	0.768357			0.967201	0.794413	0.426955	0.990615	675	hypothetical protein
NRRL3_01142		654.416	#N/A	#N/A	#N/A	#N/A	#N/A	#N/A	-0.0712203			0.0772566	-0.921867	0.356598	0.990615	1599	arrestin domain-containing protein
NRRL3_01143		4.55832	#N/A	#N/A	#N/A	#N/A	#N/A	#N/A	0.997052			0.721644	1.38164	0.167082	0.910541	1470	transmembrane protein, involved in regulation of conidium development
NRRL3_01144		40.5445	#N/A	#N/A	#N/A	#N/A	#N/A	#N/A	0.159151			0.251325	0.633247	0.526572	0.998857	1830	nicotinic acid-CoA ligase
NRRL3_01145		21.4392	#N/A	#N/A	#N/A	#N/A	#N/A	#N/A	-0.331359			0.310012	-1.06886	0.285134	0.990615	618	hypothetical protein
NRRL3_01146		163.886	#N/A	#N/A	#N/A	#N/A	#N/A	#N/A	0.0205992			0.122583	0.168044	0.866549	0.998857	903	hypothetical protein
NRRL3_01147		3.24377	#N/A	#N/A	#N/A	#N/A	#N/A	#N/A	0.683781			0.781762	0.874666	0.381755	0.990615	1512	stress-response protein Rds1
NRRL3_01148		0	#N/A	#N/A	#N/A	#N/A	#N/A	#N/A	NA			NA	NA	NA	NA	966	short-chain dehydrogenase/reductase family protein
NRRL3_01149		154.818	#N/A	#N/A	#N/A	#N/A	#N/A	#N/A	0.0333889			0.137573	0.242699	0.808239	0.998857	1053	oxoglutarate/iron-dependent dioxygenase domain-containing protein
NRRL3_01150		685.075	#N/A	#N/A	#N/A	#N/A	#N/A	#N/A	0.0991636			0.0743066	1.33452	0.182034	0.940537	1152	amidohydrolase-related domain-containing protein
NRRL3_01151		11.5015	#N/A	#N/A	#N/A	#N/A	#N/A	#N/A	0.0403137			0.428189	0.0941495	0.92499	0.998857	1668	hypothetical protein
NRRL3_01152		219.406	#N/A	#N/A	#N/A	#N/A	#N/A	#N/A	-0.125381			0.113949	-1.10032	0.271191	0.990615	1323	DnaJ domain-containing protein
NRRL3_01153		515.523	#N/A	#N/A	#N/A	#N/A	#N/A	#N/A	-0.0382682			0.0834214	-0.458734	0.646425	0.998857	1338	glycine cleavage T-protein domain-containing protein
NRRL3_01154		940.39	#N/A	#N/A	#N/A	#N/A	#N/A	#N/A	-0.0347357			0.0583648	-0.595148	0.551744	0.998857	2493	mRNA decapping protein 2, box A domain-containing protein
NRRL3_01155		33.4496	#N/A	#N/A	#N/A	#N/A	#N/A	#N/A	0.229866			0.276216	0.832197	0.405298	0.990615	789	uncharacterized protein
NRRL3_01156		238.679	#N/A	#N/A	#N/A	#N/A	#N/A	#N/A	-0.0829727			0.104543	-0.793669	0.427388	0.990615	1101	cytoplasmic tRNA 2-thiolation protein 2
NRRL3_01157		1802.74	#N/A	#N/A	#N/A	#N/A	#N/A	#N/A	-0.0405715			0.0471262	-0.860912	0.389287	0.990615	1620	lung seven transmembrane receptor-like protein
NRRL3_01158		260.496	#N/A	#N/A	#N/A	#N/A	#N/A	#N/A	0.0302065			0.100295	0.301175	0.763281	0.998857	1590	uncharacterized protein
NRRL3_01159		213.967	#N/A	#N/A	#N/A	#N/A	#N/A	#N/A	-0.0741135			0.108908	-0.680517	0.496177	0.998857	1113	WD repeat-containing protein
NRRL3_01160		920.413	#N/A	#N/A	#N/A	#N/A	#N/A	#N/A	-0.0543655			0.0595126	-0.913513	0.360973	0.990615	933	mitochondrial carrier domain-containing protein
NRRL3_01161		3975.84	#N/A	#N/A	#N/A	#N/A	#N/A	#N/A	0.0306147			0.0711255	0.430432	0.666881	0.998857	1191	ribonucleoside-diphosphate reductase small chain
NRRL3_01162		415.124	#N/A	#N/A	#N/A	#N/A	#N/A	#N/A	0.0918038			0.0803191	1.14299	0.253044	0.989605	513	signal recognition particle 9 kDa protein-like protein
NRRL3_01163		420.185	#N/A	#N/A	#N/A	#N/A	#N/A	#N/A	-0.0275057			0.0795868	-0.345607	0.729638	0.998857	2793	WD repeat-containing protein
NRRL3_01164		2.00657	#N/A	#N/A	#N/A	#N/A	#N/A	#N/A	1.10713			1.05467	1.04975	0.293835	0.990615	1605	major facilitator superfamily, sugar/inositol transporter-like protein
NRRL3_01165		26.5968	#N/A	#N/A	#N/A	#N/A	#N/A	#N/A	-0.307141			0.318538	-0.964222	0.334934	0.990615	609	gamma-glutamylcyclotransferase domain-containing protein
NRRL3_01166		33.7203	#N/A	#N/A	#N/A	#N/A	#N/A	#N/A	-0.305836			0.273298	-1.11906	0.263115	0.990615	678	glutathione S-transferase domain-containing protein
NRRL3_01167		1.36135	#N/A	#N/A	#N/A	#N/A	#N/A	#N/A	0.245143			1.15855	0.211595	0.832423	NA	903	NmrA-like domain-containing protein
NRRL3_01168		24.5443	#N/A	#N/A	#N/A	#N/A	#N/A	#N/A	0.238223			0.305884	0.778802	0.436097	0.990615	1068	NAD-dependent epimerase/dehydratase domain-containing protein
NRRL3_01169		69.5352	#N/A	#N/A	#N/A	#N/A	#N/A	#N/A	0.197127			0.189494	1.04028	0.298209	0.990615	2118	fungal-specific transcription factor
NRRL3_01170		72.3736	#N/A	#N/A	#N/A	#N/A	#N/A	#N/A	-0.147336			0.182535	-0.807162	0.419573	0.990615	1617	major facilitator superfamily protein
NRRL3_01171		0.389688	#N/A	#N/A	#N/A	#N/A	#N/A	#N/A	-0.749481			2.11764	-0.353923	0.723397	NA	657	hypothetical protein
NRRL3_01172		13.8089	#N/A	#N/A	#N/A	#N/A	#N/A	#N/A	-0.268939			0.406535	-0.66154	0.508266	0.998857	1833	alkyl/aryl-sulfatase
NRRL3_01173		820.94	#N/A	#N/A	#N/A	#N/A	#N/A	#N/A	-0.07648			0.218844	-0.349472	0.726735	0.998857	1197	delta(12) fatty acid desaturase
NRRL3_01174		0	#N/A	#N/A	#N/A	#N/A	#N/A	#N/A	NA			NA	NA	NA	NA	276	hypothetical protein
NRRL3_01175		0.120537	#N/A	#N/A	#N/A	#N/A	#N/A	#N/A	0.71648			3.53381	0.20275	0.839331	NA	936	thioredoxin-like fold protein
NRRL3_01176		5.39345	#N/A	#N/A	#N/A	#N/A	#N/A	#N/A	-0.206436			0.647884	-0.318631	0.750007	0.998857	960	short-chain dehydrogenase/reductase family protein
NRRL3_01177		15.2441	#N/A	#N/A	#N/A	#N/A	#N/A	#N/A	0.374573			0.371931	1.00711	0.313884	0.990615	1254	fungal-specific transcription factor
NRRL3_01178		1045.14	#N/A	#N/A	#N/A	#N/A	#N/A	#N/A	-0.157661			0.0555591	-2.83772	0.00454368	0.135712	1632	carboxylesterase family protein
NRRL3_01179		220.573	#N/A	#N/A	#N/A	#N/A	#N/A	#N/A	-0.255911			0.111945	-2.28603	0.0222523	0.375753	1281	fungal-specific transcription factor
NRRL3_01180		3.12558	#N/A	#N/A	#N/A	#N/A	#N/A	#N/A	-0.392015			0.802267	-0.488634	0.625101	0.998857	891	resistance to 7-aminocholesterol Rta-like protein
NRRL3_01181		1547.67	#N/A	#N/A	#N/A	#N/A	#N/A	#N/A	0.0898501			0.0489654	1.83497	0.0665098	0.668939	654	nitroreductase domain-containing protein
NRRL3_01182		0.728415	#N/A	#N/A	#N/A	#N/A	#N/A	#N/A	1.96555			1.68416	1.16708	0.243177	NA	1731	hypothetical protein
NRRL3_01183		0.116733	#N/A	#N/A	#N/A	#N/A	#N/A	#N/A	-0.726193			3.53381	-0.205498	0.837183	NA	1398	hypothetical protein
NRRL3_01184		0.130181	#N/A	#N/A	#N/A	#N/A	#N/A	#N/A	0.71648			3.53381	0.20275	0.839331	NA	1698	hypothetical protein
NRRL3_01185		0	#N/A	#N/A	#N/A	#N/A	#N/A	#N/A	NA			NA	NA	NA	NA	1380	hypothetical protein
NRRL3_01186		348.509	#N/A	#N/A	#N/A	#N/A	#N/A	#N/A	-0.135799			0.0864465	-1.5709	0.116206	0.827111	1380	amino acid transporter, transmembrane domain-containing protein
NRRL3_01187		20.4851	#N/A	#N/A	#N/A	#N/A	#N/A	#N/A	-0.578182			0.324879	-1.77969	0.0751274	0.699116	924	glycosyltransferase family 32 protein
NRRL3_01188		20.0828	#N/A	#N/A	#N/A	#N/A	#N/A	#N/A	0.358234			0.332839	1.0763	0.281793	0.990615	543	hypothetical protein
NRRL3_01189		0	#N/A	#N/A	#N/A	#N/A	#N/A	#N/A	NA			NA	NA	NA	NA	942	alcohol dehydrogenase domain-containing protein
NRRL3_01190		20.6408	#N/A	#N/A	#N/A	#N/A	#N/A	#N/A	-0.0991608			0.320043	-0.309836	0.756686	0.998857	1281	fungal-specific transcription factor
NRRL3_01191		73.5237	#N/A	#N/A	#N/A	#N/A	#N/A	#N/A	-0.136005			0.460689	-0.295221	0.767825	0.998857	1473	catalase
NRRL3_01192		0.370245	#N/A	#N/A	#N/A	#N/A	#N/A	#N/A	0.704646			2.14433	0.32861	0.742451	NA	1347	histidinol dehydrogenase
NRRL3_01193		111.495	#N/A	#N/A	#N/A	#N/A	#N/A	#N/A	0.147244			0.148047	0.994578	0.319942	0.990615	879	ubiquitin-conjugating enzyme/RWD-like protein
NRRL3_01194		5.50847	#N/A	#N/A	#N/A	#N/A	#N/A	#N/A	1.8013			0.838951	2.14708	0.0317866	0.462848	1227	F-box domain-containing protein
NRRL3_01195		28.3442	#N/A	#N/A	#N/A	#N/A	#N/A	#N/A	-0.411586			0.277632	-1.48249	0.138211	0.871675	897	ankyrin repeat domain-containing protein
NRRL3_01196		0.117065	#N/A	#N/A	#N/A	#N/A	#N/A	#N/A	-0.726193			3.53381	-0.205498	0.837183	NA	510	hypothetical protein
NRRL3_01197		9.96523	#N/A	#N/A	#N/A	#N/A	#N/A	#N/A	0.409212			0.458458	0.892585	0.372079	0.990615	1632	cytochrome P450-like protein
NRRL3_01198		2.86507	#N/A	#N/A	#N/A	#N/A	#N/A	#N/A	-0.162853			0.830948	-0.195985	0.844622	0.998857	1359	epoxide hydrolase-like protein
NRRL3_01199		0.268488	#N/A	#N/A	#N/A	#N/A	#N/A	#N/A	-1.31466			2.46919	-0.532425	0.594432	NA	570	hypothetical protein
NRRL3_01200		39.3774	#N/A	#N/A	#N/A	#N/A	#N/A	#N/A	0.0426091			0.236119	0.180456	0.856795	0.998857	1503	fungal-specific transcription factor
NRRL3_01201		0.379364	#N/A	#N/A	#N/A	#N/A	#N/A	#N/A	1.97909			2.0739	0.954285	0.339939	NA	1563	major facilitator superfamily protein
NRRL3_01202		1.7281	#N/A	#N/A	#N/A	#N/A	#N/A	#N/A	-0.552724			1.10522	-0.500102	0.617003	NA	816	histidine phosphatase superfamily protein, clade 1
NRRL3_01203		0.510104	#N/A	#N/A	#N/A	#N/A	#N/A	#N/A	-4.14864e-05			1.93365	-2.1455e-05	0.999983	NA	474	ribonuclease H-like domain-containing protein
NRRL3_01204		1.08407	#N/A	#N/A	#N/A	#N/A	#N/A	#N/A	-0.833867			1.37051	-0.608434	0.5429	NA	513	hypothetical protein
NRRL3_01205		103.167	#N/A	#N/A	#N/A	#N/A	#N/A	#N/A	-0.135549			0.150679	-0.899588	0.36834	0.990615	1041	hypothetical protein
NRRL3_01206		412.878	#N/A	#N/A	#N/A	#N/A	#N/A	#N/A	-0.122458			0.113341	-1.08044	0.279948	0.990615	768	alpha/beta hydrolase fold-1 domain-containing protein
NRRL3_01207		45.7813	#N/A	#N/A	#N/A	#N/A	#N/A	#N/A	-0.446909			0.267171	-1.67274	0.0943777	0.771101	843	S-adenosyl-L-methionine-dependent methyltransferase domain-containing protein
NRRL3_01208		181.093	#N/A	#N/A	#N/A	#N/A	#N/A	#N/A	-0.121761			0.147858	-0.823494	0.410227	0.990615	1707	isochorismatase-like domain-containing protein
NRRL3_01209		61.3052	#N/A	#N/A	#N/A	#N/A	#N/A	#N/A	-0.123135			0.213325	-0.577219	0.563791	0.998857	849	S-adenosyl-L-methionine-dependent methyltransferase domain-containing protein
NRRL3_01210		40.1627	#N/A	#N/A	#N/A	#N/A	#N/A	#N/A	-0.246309			0.232072	-1.06135	0.288532	0.990615	1113	hypothetical protein
NRRL3_01211		19.2931	#N/A	#N/A	#N/A	#N/A	#N/A	#N/A	-0.0203917			0.339958	-0.059983	0.952169	0.998857	837	hypothetical protein
NRRL3_01212		74.5888	#N/A	#N/A	#N/A	#N/A	#N/A	#N/A	-0.356			0.205831	-1.72957	0.0837068	0.732927	3783	chitinase-like protein
NRRL3_01213		6.46966	#N/A	#N/A	#N/A	#N/A	#N/A	#N/A	0.430933			0.557755	0.77262	0.439747	0.990615	1401	F-box domain-containing protein
NRRL3_01214		0.50233	#N/A	#N/A	#N/A	#N/A	#N/A	#N/A	-2.44789			1.80383	-1.35705	0.174766	NA	1038	trans-3-hydroxy-L-proline dehydratase
NRRL3_01215		49.6144	#N/A	#N/A	#N/A	#N/A	#N/A	#N/A	-0.2123			0.212489	-0.999115	0.317739	0.990615	1503	hypothetical protein
NRRL3_01216		0.132633	#N/A	#N/A	#N/A	#N/A	#N/A	#N/A	0.716484			3.53179	0.202867	0.839239	NA	1731	tannase
NRRL3_01217		5.75409	#N/A	#N/A	#N/A	#N/A	#N/A	#N/A	0.59204			0.601032	0.98504	0.324604	0.990615	588	LURP1 domain-containing protein
NRRL3_01218		25.3123	#N/A	#N/A	#N/A	#N/A	#N/A	#N/A	0.170727			0.292025	0.584632	0.558795	0.998857	873	hypothetical protein
NRRL3_01219		90.6146	#N/A	#N/A	#N/A	#N/A	#N/A	#N/A	0.201234			0.183156	1.0987	0.271899	0.990615	1602	fungal-specific transcription factor
NRRL3_01220		12.2028	#N/A	#N/A	#N/A	#N/A	#N/A	#N/A	-0.743463			0.431072	-1.72468	0.0845845	0.737848	1935	oxidoreductase FAD/NAD(P)-binding domain-containing protein
NRRL3_01221		0	#N/A	#N/A	#N/A	#N/A	#N/A	#N/A	NA			NA	NA	NA	NA	552	hypothetical protein
NRRL3_01222		0.996894	#N/A	#N/A	#N/A	#N/A	#N/A	#N/A	-2.51494			1.49256	-1.68499	0.0919911	NA	864	ankyrin repeat domain-containing protein
NRRL3_01223		39.8684	#N/A	#N/A	#N/A	#N/A	#N/A	#N/A	-0.16355			0.250138	-0.653839	0.513215	0.998857	4185	glycoside hydrolase family 55 protein
NRRL3_01224		2.62973	#N/A	#N/A	#N/A	#N/A	#N/A	#N/A	0.692749			0.916758	0.755651	0.449859	0.990615	3843	chitinase-like protein
NRRL3_01225		57.8969	#N/A	#N/A	#N/A	#N/A	#N/A	#N/A	-0.209941			0.197916	-1.06076	0.288801	0.990615	1971	leucine-rich repeat domain-containing protein
NRRL3_01226		238.873	#N/A	#N/A	#N/A	#N/A	#N/A	#N/A	-0.0214302			0.110125	-0.194599	0.845707	0.998857	1260	alpha/beta hydrolase fold-1 domain-containing protein
NRRL3_01227		0	#N/A	#N/A	#N/A	#N/A	#N/A	#N/A	NA			NA	NA	NA	NA	867	major facilitator superfamily, sugar transporter-like protein
NRRL3_01228		16.2502	#N/A	#N/A	#N/A	#N/A	#N/A	#N/A	0.170492			0.367249	0.464242	0.642475	0.998857	951	3-hydroxyacyl-CoA dehydrogenase domain-containing protein
NRRL3_01229		10.1056	#N/A	#N/A	#N/A	#N/A	#N/A	#N/A	-0.56152			0.467407	-1.20135	0.229615	0.982601	1857	CoA-transferase family III protein
NRRL3_01230		23.6592	#N/A	#N/A	#N/A	#N/A	#N/A	#N/A	0.0182258			0.294784	0.0618274	0.9507	0.998857	2073	fungal-specific transcription factor
NRRL3_01231		2.46879	#N/A	#N/A	#N/A	#N/A	#N/A	#N/A	0.917532			1.00557	0.912449	0.361532	0.990615	927	LDLR class B repeat-containing protein
NRRL3_01232		0.885168	#N/A	#N/A	#N/A	#N/A	#N/A	#N/A	0.422138			1.42706	0.295809	0.767376	NA	1458	major facilitator superfamily protein
NRRL3_01233		0.491523	#N/A	#N/A	#N/A	#N/A	#N/A	#N/A	-2.32471			1.91083	-1.2166	0.223757	NA	885	kynurenine formamidase-like protein
NRRL3_01234		679.231	#N/A	#N/A	#N/A	#N/A	#N/A	#N/A	0.291677			1.08628	0.268509	0.788307	0.998857	429	terrelysin
NRRL3_01235		108.665	#N/A	#N/A	#N/A	#N/A	#N/A	#N/A	-0.226764			0.149538	-1.51643	0.12941	0.850203	1005	tyrosinase copper-binding domain-containing protein
NRRL3_01236		159.913	#N/A	#N/A	#N/A	#N/A	#N/A	#N/A	-0.00651459			0.13191	-0.0493864	0.960611	0.998857	1827	fungal-specific transcription factor
NRRL3_01237		1.75238	#N/A	#N/A	#N/A	#N/A	#N/A	#N/A	-0.450257			1.15458	-0.389973	0.696556	0.998857	1122	pectin lyase
NRRL3_01238		94.5795	#N/A	#N/A	#N/A	#N/A	#N/A	#N/A	-0.0969922			0.171203	-0.566532	0.571032	0.998857	1128	nucleoside phosphorylase domain-containing protein
NRRL3_01239		368.604	#N/A	#N/A	#N/A	#N/A	#N/A	#N/A	0.0535346			0.0864192	0.619476	0.535603	0.998857	975	short-chain dehydrogenase/reductase family protein
NRRL3_01240		876.9	#N/A	#N/A	#N/A	#N/A	#N/A	#N/A	0.0736404			0.0626896	1.17468	0.240122	0.984917	1371	tetratricopeptide repeat-containing protein
NRRL3_01241		2435.15	#N/A	#N/A	#N/A	#N/A	#N/A	#N/A	-0.00817279			0.0484743	-0.168601	0.866111	0.998857	1212	calcium/proton exchanger CAX-like protein
NRRL3_01242		2129.76	#N/A	#N/A	#N/A	#N/A	#N/A	#N/A	0.074811			0.0565577	1.32274	0.185923	0.949585	1308	vacuolar calcium ion transporter-like protein
NRRL3_01243		4817.12	#N/A	#N/A	#N/A	#N/A	#N/A	#N/A	0.0808076			0.0522083	1.54779	0.121672	0.832772	1167	vacuolar calcium ion transporter
NRRL3_01244		2272.52	#N/A	#N/A	#N/A	#N/A	#N/A	#N/A	-0.105679			0.0465408	-2.27068	0.0231662	0.382011	3171	calcium-transporting ATPase
NRRL3_01245		235.012	#N/A	#N/A	#N/A	#N/A	#N/A	#N/A	0.000441752			0.117885	0.0037473	0.99701	0.999513	1485	hypothetical protein
NRRL3_01246		0.59529	#N/A	#N/A	#N/A	#N/A	#N/A	#N/A	1.48462			1.86826	0.794654	0.426815	NA	936	hypothetical protein
NRRL3_01247		57.0967	#N/A	#N/A	#N/A	#N/A	#N/A	#N/A	0.0917654			0.204096	0.449618	0.652986	0.998857	1377	FAD linked oxidase, N-terminal domain-containing protein
NRRL3_01248		13.528	#N/A	#N/A	#N/A	#N/A	#N/A	#N/A	0.264457			0.395838	0.668094	0.504074	0.998857	816	short-chain dehydrogenase/reductase family protein
NRRL3_01249		0	#N/A	#N/A	#N/A	#N/A	#N/A	#N/A	NA			NA	NA	NA	NA	705	phosphatidylethanolamine-binding protein-like protein
NRRL3_01250		13.8401	#N/A	#N/A	#N/A	#N/A	#N/A	#N/A	0.328218			0.390478	0.840555	0.400598	0.990615	660	isochorismatase-like domain-containing protein
NRRL3_01251		12.665	#N/A	#N/A	#N/A	#N/A	#N/A	#N/A	-0.0395032			0.456068	-0.0866168	0.930976	0.998857	1542	major facilitator superfamily protein
NRRL3_01252		486.246	#N/A	#N/A	#N/A	#N/A	#N/A	#N/A	-0.0014494			0.222423	-0.0065164	0.994801	0.999027	1509	cytochrome P450-like protein
NRRL3_01253		74.999	#N/A	#N/A	#N/A	#N/A	#N/A	#N/A	-0.444972			0.243757	-1.82547	0.0679297	0.671201	570	hypothetical protein
NRRL3_01254		541.704	#N/A	#N/A	#N/A	#N/A	#N/A	#N/A	-0.161535			0.17906	-0.902124	0.366991	0.990615	1500	cytochrome P450
NRRL3_01255		741.743	#N/A	#N/A	#N/A	#N/A	#N/A	#N/A	-0.187954			0.164953	-1.13944	0.254518	0.989605	1167	fungal-specific transcription factor
NRRL3_01256		407.296	#N/A	#N/A	#N/A	#N/A	#N/A	#N/A	-0.133611			0.10944	-1.22085	0.222142	0.981604	1839	fungal-specific transcription factor
NRRL3_01257		0.237254	#N/A	#N/A	#N/A	#N/A	#N/A	#N/A	-0.0102017			2.6025	-0.00391998	0.996872	NA	633	hypothetical protein
NRRL3_01258		3.99108	#N/A	#N/A	#N/A	#N/A	#N/A	#N/A	0.552676			0.742503	0.744342	0.456669	0.990615	1173	class I/II hydroxymethylglutaryl-CoA reductase-like enzyme
NRRL3_01259		5.53042	#N/A	#N/A	#N/A	#N/A	#N/A	#N/A	-0.150394			0.625795	-0.240324	0.810079	0.998857	1737	purine-cytosine permease-like protein
NRRL3_01260		18.8314	#N/A	#N/A	#N/A	#N/A	#N/A	#N/A	-0.0733202			0.332491	-0.220518	0.825468	0.998857	1086	oxoglutarate/iron-dependent dioxygenase domain-containing protein
NRRL3_01261		803.915	#N/A	#N/A	#N/A	#N/A	#N/A	#N/A	0.0634188			0.40835	0.155305	0.876581	0.998857	1053	alcohol dehydrogenase domain-containing protein
NRRL3_01262		1526.42	#N/A	#N/A	#N/A	#N/A	#N/A	#N/A	0.053732			0.057485	0.934712	0.349937	0.990615	1254	globin/protoglobin domain-containing protein
NRRL3_01263		493.242	#N/A	#N/A	#N/A	#N/A	#N/A	#N/A	0.0754878			0.0793341	0.951517	0.341342	0.990615	1323	acyl-CoA dehydrogenase
NRRL3_01264		36.7285	#N/A	#N/A	#N/A	#N/A	#N/A	#N/A	0.0831109			0.250846	0.331322	0.740401	0.998857	1548	nucleobase cation symporter-1 family protein
NRRL3_01265		6.88057	#N/A	#N/A	#N/A	#N/A	#N/A	#N/A	-0.282656			0.563201	-0.501875	0.615755	0.998857	1842	carbon-nitrogen hydrolase domain-containing protein
NRRL3_01266		2.55685	#N/A	#N/A	#N/A	#N/A	#N/A	#N/A	-1.22409			0.910894	-1.34383	0.179004	0.935785	1548	dihydropyrimidinase
NRRL3_01267		210.326	#N/A	#N/A	#N/A	#N/A	#N/A	#N/A	-0.732213			0.285517	-2.56451	0.010332	0.235509	222	cysteine-rich transmembrane domain-containing protein
NRRL3_01268		0	#N/A	#N/A	#N/A	#N/A	#N/A	#N/A	NA			NA	NA	NA	NA	531	hypothetical protein
NRRL3_01269		48.1694	#N/A	#N/A	#N/A	#N/A	#N/A	#N/A	-0.304633			0.231974	-1.31322	0.189109	0.952508	1302	major facilitator superfamily protein
NRRL3_01270		0.521952	#N/A	#N/A	#N/A	#N/A	#N/A	#N/A	-0.0112116			2.13217	-0.00525829	0.995805	NA	1548	major facilitator superfamily, sugar/inositol transporter-like protein
NRRL3_01271		14.9731	#N/A	#N/A	#N/A	#N/A	#N/A	#N/A	-0.0311728			0.373476	-0.0834667	0.93348	0.998857	2550	beta-glucosidase
NRRL3_01272		0.132633	#N/A	#N/A	#N/A	#N/A	#N/A	#N/A	0.716484			3.53179	0.202867	0.839239	NA	1305	alcohol dehydrogenase domain-containing protein
NRRL3_01273		14.2635	#N/A	#N/A	#N/A	#N/A	#N/A	#N/A	-0.0771318			0.385792	-0.199931	0.841535	0.998857	2115	fungal-specific transcription factor
NRRL3_01274		5.96506	#N/A	#N/A	#N/A	#N/A	#N/A	#N/A	0.909662			0.605165	1.50316	0.132797	0.857287	432	YjgF/YER057c/translation inhibitor UK114 family protein
NRRL3_01275		0.370213	#N/A	#N/A	#N/A	#N/A	#N/A	#N/A	0.704714			2.14443	0.328625	0.742439	NA	1179	major facilitator superfamily protein
NRRL3_01276		351.36	#N/A	#N/A	#N/A	#N/A	#N/A	#N/A	0.0748537			0.0884537	0.846247	0.397415	0.990615	2172	fungal-specific transcription factor
NRRL3_01277		0.622113	#N/A	#N/A	#N/A	#N/A	#N/A	#N/A	0.20732			1.71783	0.120687	0.903939	NA	1332	arrestin domain-containing protein
NRRL3_01278		97.5243	#N/A	#N/A	#N/A	#N/A	#N/A	#N/A	0.108896			0.154304	0.705719	0.480363	0.99594	1455	fungal-specific transcription factor
NRRL3_01279		0	#N/A	#N/A	#N/A	#N/A	#N/A	#N/A	NA			NA	NA	NA	NA	1755	tannase
NRRL3_01280		0	#N/A	#N/A	#N/A	#N/A	#N/A	#N/A	NA			NA	NA	NA	NA	1590	carboxylesterase family protein
NRRL3_01281		0.497478	#N/A	#N/A	#N/A	#N/A	#N/A	#N/A	2.31055			1.90266	1.21438	0.224603	NA	651	maltose/galactoside acetyltransferase domain-containing protein
NRRL3_01282		6.02551	#N/A	#N/A	#N/A	#N/A	#N/A	#N/A	-0.377643			0.581482	-0.64945	0.516048	0.998857	1806	alpha-glucosidase
NRRL3_01283		1.835	#N/A	#N/A	#N/A	#N/A	#N/A	#N/A	-1.51639			1.1655	-1.30106	0.193238	0.956696	921	hypothetical protein
NRRL3_01284		223.018	#N/A	#N/A	#N/A	#N/A	#N/A	#N/A	-0.101406			0.106499	-0.952176	0.341007	0.990615	1476	fungal-specific transcription factor
NRRL3_01285		403.136	#N/A	#N/A	#N/A	#N/A	#N/A	#N/A	-0.0659526			0.083355	-0.791226	0.428812	0.990615	1755	major facilitator superfamily protein
NRRL3_01286		124.15	#N/A	#N/A	#N/A	#N/A	#N/A	#N/A	0.289177			0.151124	1.9135	0.0556838	0.612152	492	hypothetical protein
NRRL3_01287		0.116521	#N/A	#N/A	#N/A	#N/A	#N/A	#N/A	0.716484			3.53381	0.202751	0.83933	NA	1095	hypothetical protein
NRRL3_01288		525.352	#N/A	#N/A	#N/A	#N/A	#N/A	#N/A	-0.12424			0.0832784	-1.49187	0.135734	0.864052	1698	lysine-specific permease
NRRL3_01289		1.25613	#N/A	#N/A	#N/A	#N/A	#N/A	#N/A	0.0177576			1.2179	0.0145806	0.988367	NA	1515	major facilitator superfamily protein
NRRL3_01290		8.17515	#N/A	#N/A	#N/A	#N/A	#N/A	#N/A	-0.457065			0.573747	-0.796631	0.425665	0.990615	510	interferon alpha-inducible protein 6/27-like protein
NRRL3_01291		2.35424	#N/A	#N/A	#N/A	#N/A	#N/A	#N/A	-0.16502			0.882045	-0.187088	0.851592	0.998857	1794	major facilitator superfamily protein, efflux pump
NRRL3_01292		99.6275	#N/A	#N/A	#N/A	#N/A	#N/A	#N/A	0.115344			0.160064	0.72061	0.471149	0.990615	1500	phosphoesterase domain-containing protein
NRRL3_01293		19.9928	#N/A	#N/A	#N/A	#N/A	#N/A	#N/A	-0.0183923			0.330975	-0.05557	0.955684	0.998857	2157	fungal-specific transcription factor
NRRL3_01294		8.28495	#N/A	#N/A	#N/A	#N/A	#N/A	#N/A	-0.371027			0.516052	-0.718972	0.472158	0.990615	4434	ABC transporter
NRRL3_01295		272.245	#N/A	#N/A	#N/A	#N/A	#N/A	#N/A	-0.153476			0.100875	-1.52145	0.128148	0.846389	1395	flavin amine oxidase-like protein
NRRL3_01296		17.3335	#N/A	#N/A	#N/A	#N/A	#N/A	#N/A	-0.307387			0.363439	-0.845775	0.397678	0.990615	930	mono- and diacylglycerol lipase
NRRL3_01297		74.1244	#N/A	#N/A	#N/A	#N/A	#N/A	#N/A	-0.116331			0.185374	-0.627546	0.530302	0.998857	999	short-chain dehydrogenase/reductase family protein
NRRL3_01298		0	#N/A	#N/A	#N/A	#N/A	#N/A	#N/A	NA			NA	NA	NA	NA	630	isochorismatase-like domain-containing protein
NRRL3_01299		0	#N/A	#N/A	#N/A	#N/A	#N/A	#N/A	NA			NA	NA	NA	NA	963	aquaporin-like protein
NRRL3_01300		310.84	#N/A	#N/A	#N/A	#N/A	#N/A	#N/A	0.0669046			0.088969	0.751999	0.452052	0.990615	1995	FAD/NAD(P)-binding domain-containing protein
NRRL3_01301		16.2116	#N/A	#N/A	#N/A	#N/A	#N/A	#N/A	-0.0168125			0.356734	-0.0471289	0.96241	0.998857	1149	hypothetical protein
NRRL3_01302		0	#N/A	#N/A	#N/A	#N/A	#N/A	#N/A	NA			NA	NA	NA	NA	822	taurine dioxygenase TauD/TfdA domain-containing protein
NRRL3_01303		0	#N/A	#N/A	#N/A	#N/A	#N/A	#N/A	NA			NA	NA	NA	NA	1038	hypothetical protein
NRRL3_01304		1.25861	#N/A	#N/A	#N/A	#N/A	#N/A	#N/A	0.555354			1.30529	0.425464	0.670498	NA	984	hypothetical protein
NRRL3_01305		0.140462	#N/A	#N/A	#N/A	#N/A	#N/A	#N/A	-0.726188			3.45015	-0.21048	0.833293	NA	921	hypothetical protein
NRRL3_01306		45.235	#N/A	#N/A	#N/A	#N/A	#N/A	#N/A	0.129481			0.223658	0.578923	0.562641	0.998857	1254	N-acyl-phosphatidylethanolamine-hydrolysing phospholipase D-like protein
NRRL3_01307		0	#N/A	#N/A	#N/A	#N/A	#N/A	#N/A	NA			NA	NA	NA	NA	1344	COMT-type O-methyltransferase family protein
NRRL3_01308		0	#N/A	#N/A	#N/A	#N/A	#N/A	#N/A	NA			NA	NA	NA	NA	450	S-adenosyl-L-methionine-dependent methyltransferase domain-containing protein
NRRL3_01309		2.39116	#N/A	#N/A	#N/A	#N/A	#N/A	#N/A	0.141808			0.909366	0.155941	0.876079	0.998857	363	hypothetical protein
NRRL3_01310		1.32437	#N/A	#N/A	#N/A	#N/A	#N/A	#N/A	0.435061			1.23403	0.352553	0.724423	NA	2892	thiamine pyrophosphate enzyme domain-containing protein
NRRL3_01311		15.7166	#N/A	#N/A	#N/A	#N/A	#N/A	#N/A	-0.542704			0.397112	-1.36663	0.171743	0.919443	1518	major facilitator superfamily protein
NRRL3_01312		0	#N/A	#N/A	#N/A	#N/A	#N/A	#N/A	NA			NA	NA	NA	NA	987	kynurenine formamidase-like protein
NRRL3_01313		3.0543	#N/A	#N/A	#N/A	#N/A	#N/A	#N/A	-0.753507			0.828444	-0.909544	0.363063	0.990615	864	uncharacterized protein
NRRL3_01314		0	#N/A	#N/A	#N/A	#N/A	#N/A	#N/A	NA			NA	NA	NA	NA	687	hypothetical protein
NRRL3_01315		0	#N/A	#N/A	#N/A	#N/A	#N/A	#N/A	NA			NA	NA	NA	NA	801	hypothetical protein
NRRL3_01316		92.1873	#N/A	#N/A	#N/A	#N/A	#N/A	#N/A	-0.147778			0.166715	-0.88641	0.375396	0.990615	1212	mitochondrial matrix protein Mmp37-like protein
NRRL3_01317		1.09511	#N/A	#N/A	#N/A	#N/A	#N/A	#N/A	-0.381599			1.32631	-0.287715	0.773565	NA	1524	major facilitator superfamily, sugar/inositol transporter-like protein
NRRL3_01318		34.6633	#N/A	#N/A	#N/A	#N/A	#N/A	#N/A	0.229124			0.26684	0.858656	0.39053	0.990615	1221	alpha/beta hydrolase fold-1 domain-containing protein
NRRL3_01319		3.29149	#N/A	#N/A	#N/A	#N/A	#N/A	#N/A	-0.970702			0.790938	-1.22728	0.219718	0.980919	1503	fungal-specific transcription factor
NRRL3_01320		2.03163	#N/A	#N/A	#N/A	#N/A	#N/A	#N/A	-0.0854566			1.01358	-0.0843114	0.932809	0.998857	882	hypothetical protein
NRRL3_01321		1204.64	#N/A	#N/A	#N/A	#N/A	#N/A	#N/A	0.00625468			0.0549273	0.113872	0.909339	0.998857	1416	major facilitator superfamily protein, efflux pump
NRRL3_01322		12.7087	#N/A	#N/A	#N/A	#N/A	#N/A	#N/A	0.0757053			0.415948	0.182007	0.855577	0.998857	816	ribonuclease H domain-containing protein
NRRL3_01323		9.69464	#N/A	#N/A	#N/A	#N/A	#N/A	#N/A	0.525197			0.456962	1.14932	0.250423	0.988681	1776	aryl sulfotransferase-like protein
NRRL3_01324		212.927	#N/A	#N/A	#N/A	#N/A	#N/A	#N/A	0.224006			0.110501	2.02718	0.042644	0.543168	1164	2-oxoisovalerate dehydrogenase subunit beta, mitochondrial
NRRL3_01325		26.7231	#N/A	#N/A	#N/A	#N/A	#N/A	#N/A	0.427698			0.299603	1.42755	0.153422	0.896059	738	hypothetical protein
NRRL3_01326		506.844	#N/A	#N/A	#N/A	#N/A	#N/A	#N/A	-0.0744979			0.0728498	-1.02262	0.306486	0.990615	1848	fungal-specific transcription factor
NRRL3_01327		0.535916	#N/A	#N/A	#N/A	#N/A	#N/A	#N/A	1.22981			1.93522	0.635486	0.525111	NA	777	hypothetical protein
NRRL3_01328		125	#N/A	#N/A	#N/A	#N/A	#N/A	#N/A	0.0788467			0.157469	0.500712	0.616574	0.998857	1530	major facilitator superfamily protein
NRRL3_01329		1.99382	#N/A	#N/A	#N/A	#N/A	#N/A	#N/A	0.340627			0.987745	0.344853	0.730205	0.998857	1647	two pore domain potassium channel-like protein
NRRL3_01330		4.21278	#N/A	#N/A	#N/A	#N/A	#N/A	#N/A	0.866506			0.689147	1.25736	0.208623	0.971389	489	hypothetical protein
NRRL3_01331		37.4069	#N/A	#N/A	#N/A	#N/A	#N/A	#N/A	-0.362657			0.250203	-1.44945	0.147212	0.888091	324	hypothetical protein
NRRL3_01332		223.81	#N/A	#N/A	#N/A	#N/A	#N/A	#N/A	0.00249984			0.137064	0.0182384	0.985449	0.998857	4263	CDR ABC transporter domain-containing protein
NRRL3_01333		329.937	#N/A	#N/A	#N/A	#N/A	#N/A	#N/A	-0.00597927			0.117987	-0.0506775	0.959583	0.998857	1080	hypothetical protein
NRRL3_01334		199.047	#N/A	#N/A	#N/A	#N/A	#N/A	#N/A	0.15634			0.131149	1.19208	0.233231	0.982601	4248	non-ribosomal peptide synthetase
NRRL3_01335		294.287	#N/A	#N/A	#N/A	#N/A	#N/A	#N/A	-0.140425			0.0947193	-1.48254	0.138197	0.871675	2190	fungal-specific transcription factor
NRRL3_01336		83.8869	#N/A	#N/A	#N/A	#N/A	#N/A	#N/A	-0.0377951			0.180767	-0.209082	0.834384	0.998857	1590	cytochrome P450
NRRL3_01337		302.936	#N/A	#N/A	#N/A	#N/A	#N/A	#N/A	-0.134759			0.10929	-1.23304	0.21756	0.980919	1569	hypothetical protein
NRRL3_01338		167.111	#N/A	#N/A	#N/A	#N/A	#N/A	#N/A	-0.268716			0.129446	-2.07589	0.0379038	0.504385	543	calycin domain-containing protein
NRRL3_01339		20.1935	#N/A	#N/A	#N/A	#N/A	#N/A	#N/A	-0.0871299			0.342702	-0.254244	0.799307	0.998857	11787	hybrid polyketide synthase/non-ribosomal peptide synthetase
NRRL3_01340		7.12062	#N/A	#N/A	#N/A	#N/A	#N/A	#N/A	0.112902			0.526542	0.214421	0.830218	0.998857	1083	enoyl reductase
NRRL3_01341		7.15994	#N/A	#N/A	#N/A	#N/A	#N/A	#N/A	0.777351			0.537188	1.44707	0.147876	0.888091	354	hypothetical protein
NRRL3_01342		822.057	#N/A	#N/A	#N/A	#N/A	#N/A	#N/A	-0.165809			0.0646278	-2.5656	0.0102996	0.235509	2559	threonine/serine exporter ThrE domain-containing protein
NRRL3_01343		0.752374	#N/A	#N/A	#N/A	#N/A	#N/A	#N/A	-0.00194926			1.60871	-0.00121169	0.999033	NA	582	hypothetical protein
NRRL3_01344		0.246769	#N/A	#N/A	#N/A	#N/A	#N/A	#N/A	1.41793			2.56771	0.552216	0.580801	NA	501	P-loop containing nucleoside triphosphate hydrolase domain-containing protein
NRRL3_01345		6.73495	#N/A	#N/A	#N/A	#N/A	#N/A	#N/A	1.34884			0.592897	2.275	0.0229059	0.380215	834	lipase EstA/esterase EstB family protein
NRRL3_01346		72.231	#N/A	#N/A	#N/A	#N/A	#N/A	#N/A	0.163249			0.180775	0.903051	0.366499	0.990615	1809	major facilitator superfamily protein
NRRL3_01347		112.481	#N/A	#N/A	#N/A	#N/A	#N/A	#N/A	0.0603828			0.160747	0.375639	0.707185	0.998857	2004	tripeptidyl aminopeptidase-like protein
NRRL3_01348		99.9116	#N/A	#N/A	#N/A	#N/A	#N/A	#N/A	0.141991			0.175136	0.810742	0.417514	0.990615	885	class II aldolase/adducin family protein
NRRL3_01349		0.876104	#N/A	#N/A	#N/A	#N/A	#N/A	#N/A	-0.743306			1.58484	-0.469012	0.639061	NA	1080	D-isomer specific 2-hydroxyacid dehydrogenase domain-containing protein
NRRL3_01350		85.2114	#N/A	#N/A	#N/A	#N/A	#N/A	#N/A	0.451933			1.17014	0.386222	0.699333	0.998857	243	hypothetical protein
NRRL3_01351		41.6298	#N/A	#N/A	#N/A	#N/A	#N/A	#N/A	-0.00316975			0.227953	-0.0139053	0.988906	0.998857	777	S-adenosyl-L-methionine-dependent methyltransferase domain-containing protein
NRRL3_01352		14.3866	#N/A	#N/A	#N/A	#N/A	#N/A	#N/A	-0.0338082			0.374372	-0.0903064	0.928044	0.998857	1158	taurine dioxygenase TauD/TfdA domain-containing protein
NRRL3_01353		7.29215	#N/A	#N/A	#N/A	#N/A	#N/A	#N/A	-0.614646			0.539924	-1.13839	0.254956	0.989605	1476	flavin-containing monooxygenase
NRRL3_01354		0	#N/A	#N/A	#N/A	#N/A	#N/A	#N/A	NA			NA	NA	NA	NA	1551	major facilitator superfamily protein
NRRL3_01355		18.2005	#N/A	#N/A	#N/A	#N/A	#N/A	#N/A	-1.12708			0.380527	-2.9619	0.00305745	0.100169	1146	hypothetical protein
NRRL3_01356		0.998353	#N/A	#N/A	#N/A	#N/A	#N/A	#N/A	-1.66527			1.48736	-1.11962	0.262877	NA	2235	phenylalanine ammonia-lyase-like protein
NRRL3_01357		1.94244	#N/A	#N/A	#N/A	#N/A	#N/A	#N/A	0.213481			1.00628	0.212149	0.831991	0.998857	1650	tripeptidyl aminopeptidase-like protein
NRRL3_01358		0	#N/A	#N/A	#N/A	#N/A	#N/A	#N/A	NA			NA	NA	NA	NA	747	BTB/POZ domain-containing protein
NRRL3_01359		2.98287	#N/A	#N/A	#N/A	#N/A	#N/A	#N/A	0.27054			0.805994	0.33566	0.737127	0.998857	1116	taurine dioxygenase TauD/TfdA domain-containing protein
NRRL3_01360		1861.45	#N/A	#N/A	#N/A	#N/A	#N/A	#N/A	0.139315			0.0585184	2.38071	0.0172793	0.320808	1494	major facilitator superfamily, sugar/inositol transporter-like protein
NRRL3_01361		24.2615	#N/A	#N/A	#N/A	#N/A	#N/A	#N/A	0.113543			0.305934	0.371135	0.710537	0.998857	618	cell wall mannoprotein 1-like protein
NRRL3_01362		451.24	#N/A	#N/A	#N/A	#N/A	#N/A	#N/A	-0.118904			0.0968341	-1.22792	0.219477	0.980919	171	plasma membrane proteolipid
NRRL3_01363		1433.52	#N/A	#N/A	#N/A	#N/A	#N/A	#N/A	-0.0414937			0.132626	-0.312863	0.754385	0.998857	780	glutathione S-transferase domain-containing protein
NRRL3_01364		1.35201	#N/A	#N/A	#N/A	#N/A	#N/A	#N/A	0.21291			1.15529	0.184292	0.853784	NA	819	alpha carbonic anhydrase-like protein
NRRL3_01365	CrhE	30.1399	61.3853	59.1742	60.2797	0	0	0	-8.35387	0.00305658	327.163	1.04438	-7.99884	1.25596e-15	9.59068e-13	987	glycoside hydrolase family 16 protein
NRRL3_01366		359.269	#N/A	#N/A	#N/A	#N/A	#N/A	#N/A	-0.0348654			0.112852	-0.308948	0.757361	0.998857	1578	flavin amine oxidase-like protein
NRRL3_01367		1.10219	#N/A	#N/A	#N/A	#N/A	#N/A	#N/A	-2.66094			1.44538	-1.84099	0.0656227	NA	3111	non-ribosomal peptide synthetase-like protein
NRRL3_01368		18.6948	#N/A	#N/A	#N/A	#N/A	#N/A	#N/A	-0.0662997			0.380333	-0.17432	0.861614	0.998857	2043	six-hairpin glycosidase-like protein
NRRL3_01369		5.10069	#N/A	#N/A	#N/A	#N/A	#N/A	#N/A	-0.815059			0.664438	-1.22669	0.219939	0.980919	6750	polyketide synthase
NRRL3_01370		2.88029	#N/A	#N/A	#N/A	#N/A	#N/A	#N/A	-1.84766			0.937794	-1.97023	0.0488126	0.572093	771	serine hydrolase Fsh domain-containing protein
NRRL3_01371		271.438	#N/A	#N/A	#N/A	#N/A	#N/A	#N/A	-0.138824			0.109835	-1.26394	0.206252	0.966687	1152	magnesium transporter CorA/zinc transporter ZntB family protein
NRRL3_01372		595.787	#N/A	#N/A	#N/A	#N/A	#N/A	#N/A	0.0589725			0.0678316	0.869395	0.384631	0.990615	1839	fungal-specific transcription factor
NRRL3_01373		5.17898	#N/A	#N/A	#N/A	#N/A	#N/A	#N/A	-0.145346			0.635425	-0.228739	0.819072	0.998857	1725	purine permease
NRRL3_01374		0.75404	#N/A	#N/A	#N/A	#N/A	#N/A	#N/A	1.77074			1.7564	1.00816	0.313376	NA	1680	polyamine transporter
NRRL3_01375		1.47933	#N/A	#N/A	#N/A	#N/A	#N/A	#N/A	1.03475			1.21185	0.853855	0.393185	NA	1152	hypothetical protein
NRRL3_01376		257.904	#N/A	#N/A	#N/A	#N/A	#N/A	#N/A	-0.0968733			0.102506	-0.945053	0.344632	0.990615	1467	zinc finger domain-containing protein, CCCH-type
NRRL3_01377		6.43209	#N/A	#N/A	#N/A	#N/A	#N/A	#N/A	-0.886507			0.565329	-1.56813	0.116852	0.828561	1914	ankyrin repeat domain-containing protein
NRRL3_01378		9.86502	#N/A	#N/A	#N/A	#N/A	#N/A	#N/A	0.34305			0.477426	0.718541	0.472424	0.990615	1533	aquaporin-like protein
NRRL3_01379		10.3337	#N/A	#N/A	#N/A	#N/A	#N/A	#N/A	-0.341202			0.488564	-0.698378	0.484941	0.997213	1008	short-chain dehydrogenase/reductase family protein
NRRL3_01380		196.531	#N/A	#N/A	#N/A	#N/A	#N/A	#N/A	-0.1626			0.13962	-1.16459	0.244186	0.986451	4527	ABC transporter type 1, transmembrane domain-containing protein
NRRL3_01381		35.3158	#N/A	#N/A	#N/A	#N/A	#N/A	#N/A	-0.575379			0.254357	-2.26209	0.0236918	0.388742	807	short-chain dehydrogenase/reductase family protein
NRRL3_01382		60.8933	#N/A	#N/A	#N/A	#N/A	#N/A	#N/A	-0.0363867			0.198947	-0.182896	0.854879	0.998857	1077	fungal-specific transcription factor
NRRL3_01383		0.36161	#N/A	#N/A	#N/A	#N/A	#N/A	#N/A	1.62586			2.44892	0.663912	0.506747	NA	1002	xylose isomerase-like, TIM barrel domain-containing protein
NRRL3_01384		0	#N/A	#N/A	#N/A	#N/A	#N/A	#N/A	NA			NA	NA	NA	NA	498	hypothetical protein
NRRL3_01385		0	#N/A	#N/A	#N/A	#N/A	#N/A	#N/A	NA			NA	NA	NA	NA	870	metallo-beta-lactamase domain-containing protein
NRRL3_01386		0.120537	#N/A	#N/A	#N/A	#N/A	#N/A	#N/A	0.71648			3.53381	0.20275	0.839331	NA	1767	CocE/serine esterase family protein
NRRL3_01387		0.130181	#N/A	#N/A	#N/A	#N/A	#N/A	#N/A	0.71648			3.53381	0.20275	0.839331	NA	1035	phytanoyl-CoA dioxygenase-like protein
NRRL3_01388		0	#N/A	#N/A	#N/A	#N/A	#N/A	#N/A	NA			NA	NA	NA	NA	1611	major facilitator superfamily protein
NRRL3_01389		149.405	#N/A	#N/A	#N/A	#N/A	#N/A	#N/A	0.0965227			0.133609	0.722428	0.470032	0.990615	1140	F-box domain-containing protein
NRRL3_01390		0.233042	#N/A	#N/A	#N/A	#N/A	#N/A	#N/A	1.23814			2.84254	0.435577	0.663144	NA	2196	ferric reductase domain-containing protein
NRRL3_01391		0.120537	#N/A	#N/A	#N/A	#N/A	#N/A	#N/A	0.71648			3.53381	0.20275	0.839331	NA	1632	carboxylesterase family protein
NRRL3_01392		9.38908	#N/A	#N/A	#N/A	#N/A	#N/A	#N/A	0.0306688			0.463408	0.0661809	0.947234	0.998857	1545	major facilitator superfamily protein
NRRL3_01393		34.774	#N/A	#N/A	#N/A	#N/A	#N/A	#N/A	-0.127792			0.254039	-0.50304	0.614936	0.998857	1452	fungal-specific transcription factor
NRRL3_01394		574.681	#N/A	#N/A	#N/A	#N/A	#N/A	#N/A	-0.511315			0.175995	-2.90529	0.00366916	0.115999	1479	aspartic peptidase-like protein
NRRL3_01395		12.4265	#N/A	#N/A	#N/A	#N/A	#N/A	#N/A	0.126042			0.418231	0.301368	0.763134	0.998857	1719	glycoside hydrolase-like protein
NRRL3_01396		5.56969	#N/A	#N/A	#N/A	#N/A	#N/A	#N/A	0.137196			0.610396	0.224766	0.822161	0.998857	2361	alpha-L-fucosidase-like protein
NRRL3_01397		232.317	#N/A	#N/A	#N/A	#N/A	#N/A	#N/A	0.0599884			0.121039	0.495614	0.620167	0.998857	1542	fungal-specific transcription factor
NRRL3_01398		117.672	#N/A	#N/A	#N/A	#N/A	#N/A	#N/A	-0.179878			0.149117	-1.20629	0.227705	0.982601	1509	major facilitator superfamily protein
NRRL3_01399		285.805	#N/A	#N/A	#N/A	#N/A	#N/A	#N/A	0.0909762			0.114189	0.796713	0.425618	0.990615	3939	5-oxoprolinase
NRRL3_01400		0.128049	#N/A	#N/A	#N/A	#N/A	#N/A	#N/A	-0.726188			3.53381	-0.205497	0.837184	NA	585	hypothetical protein
NRRL3_01401		1.41729	#N/A	#N/A	#N/A	#N/A	#N/A	#N/A	-0.744337			1.24714	-0.596837	0.550616	NA	1566	cytochrome P450-like protein
NRRL3_01402		2.09818	#N/A	#N/A	#N/A	#N/A	#N/A	#N/A	0.264454			0.966466	0.27363	0.784369	0.998857	927	phytanoyl-CoA dioxygenase-like protein
NRRL3_01403		2.28432	#N/A	#N/A	#N/A	#N/A	#N/A	#N/A	0.883067			1.00057	0.88256	0.377474	0.990615	1665	amino acid/polyamine transporter I family protein
NRRL3_01404		33.4784	#N/A	#N/A	#N/A	#N/A	#N/A	#N/A	-0.0801765			0.27057	-0.296324	0.766982	0.998857	906	acetate transporter
NRRL3_01405		43.4799	#N/A	#N/A	#N/A	#N/A	#N/A	#N/A	0.395232			0.539426	0.73269	0.463747	0.990615	948	catechol 1,2-dioxygenase
NRRL3_01406		10.5204	#N/A	#N/A	#N/A	#N/A	#N/A	#N/A	0.203935			0.464792	0.438765	0.660832	0.998857	630	hypothetical protein
NRRL3_01407		2177.82	#N/A	#N/A	#N/A	#N/A	#N/A	#N/A	-0.0779019			0.0550687	-1.41463	0.157176	0.90189	1329	phosphatidylinositol-specific phospholipase C, X domain-containing protein
NRRL3_01408		6427.58	#N/A	#N/A	#N/A	#N/A	#N/A	#N/A	-0.0554798			0.0546831	-1.01457	0.310311	0.990615	1803	GMC oxidoreductase
NRRL3_01409		184.565	#N/A	#N/A	#N/A	#N/A	#N/A	#N/A	0.0800727			0.131006	0.611213	0.541058	0.998857	1641	alpha/beta hydrolase fold-1 domain-containing protein
NRRL3_01410		192.952	#N/A	#N/A	#N/A	#N/A	#N/A	#N/A	0.261153			0.13815	1.89035	0.0587109	0.628042	1497	aldehyde dehydrogenase domain-containing protein
NRRL3_01411		846.702	#N/A	#N/A	#N/A	#N/A	#N/A	#N/A	0.169482			0.0637511	2.6585	0.00784898	0.198262	1281	acetyl-CoA acetyltransferase
NRRL3_01412		263.486	#N/A	#N/A	#N/A	#N/A	#N/A	#N/A	-0.260921			0.105417	-2.47514	0.0133184	0.284327	1617	hypothetical protein
NRRL3_01413		0.241073	#N/A	#N/A	#N/A	#N/A	#N/A	#N/A	1.27316			2.81361	0.4525	0.650909	NA	1437	hypothetical protein
NRRL3_01414		233.226	#N/A	#N/A	#N/A	#N/A	#N/A	#N/A	0.22473			0.113794	1.97488	0.0482815	0.568316	939	S-adenosyl-L-methionine-dependent methyltransferase domain-containing protein
NRRL3_01415		20.5239	#N/A	#N/A	#N/A	#N/A	#N/A	#N/A	0.368105			0.334373	1.10088	0.270947	0.990615	1689	esterase EstA
NRRL3_01416		55.1862	#N/A	#N/A	#N/A	#N/A	#N/A	#N/A	0.0554068			0.215576	0.257017	0.797165	0.998857	1140	hypothetical protein
NRRL3_01417		95.9006	#N/A	#N/A	#N/A	#N/A	#N/A	#N/A	0.107938			0.175826	0.613892	0.539287	0.998857	1596	amino acid/polyamine transporter I family protein
NRRL3_01418		9.90594	#N/A	#N/A	#N/A	#N/A	#N/A	#N/A	0.228221			0.476571	0.478882	0.632023	0.998857	1398	dimethylallyltransferase
NRRL3_01419		0.262814	#N/A	#N/A	#N/A	#N/A	#N/A	#N/A	1.47406			2.52011	0.58492	0.558601	NA	1053	hypothetical protein
NRRL3_01420		23.5716	#N/A	#N/A	#N/A	#N/A	#N/A	#N/A	-0.00317658			0.313547	-0.0101311	0.991917	0.998857	1797	flavin monooxygenase-like protein
NRRL3_01421		386.508	#N/A	#N/A	#N/A	#N/A	#N/A	#N/A	0.205184			0.131589	1.55928	0.11893	0.831394	1029	P-loop containing nucleoside triphosphate hydrolase domain-containing protein
NRRL3_01422		42.2243	#N/A	#N/A	#N/A	#N/A	#N/A	#N/A	-0.0877887			0.250124	-0.35098	0.725603	0.998857	1557	IQ domain-containing protein
NRRL3_01423		140.86	#N/A	#N/A	#N/A	#N/A	#N/A	#N/A	0.226407			0.149089	1.5186	0.128863	0.848291	516	gamma-glutamylcyclotransferase domain-containing protein
NRRL3_01424		15342.5	#N/A	#N/A	#N/A	#N/A	#N/A	#N/A	0.141501			0.0533239	2.65362	0.00796346	0.198626	2256	tetrapeptide transporter Opt1/Isp4-like protein
NRRL3_01425		323.929	#N/A	#N/A	#N/A	#N/A	#N/A	#N/A	-0.0470969			0.255094	-0.184626	0.853523	0.998857	1845	acid phosphatase
NRRL3_01426		0	#N/A	#N/A	#N/A	#N/A	#N/A	#N/A	NA			NA	NA	NA	NA	1296	hypothetical protein
NRRL3_01427		0	#N/A	#N/A	#N/A	#N/A	#N/A	#N/A	NA			NA	NA	NA	NA	930	hypothetical protein
NRRL3_01428		82.9318	#N/A	#N/A	#N/A	#N/A	#N/A	#N/A	0.409337			0.172839	2.36831	0.0178696	0.329113	1530	fungal-specific transcription factor
NRRL3_01429		1.86735	#N/A	#N/A	#N/A	#N/A	#N/A	#N/A	1.40674			1.11108	1.2661	0.205479	0.964894	975	short-chain dehydrogenase/reductase family protein
NRRL3_01430		112.802	#N/A	#N/A	#N/A	#N/A	#N/A	#N/A	0.1382			0.851212	0.162357	0.871025	0.998857	2448	D-xylulose 5-phosphate/D-fructose 6-phosphate phosphoketolase family protein
NRRL3_01431		0.117065	#N/A	#N/A	#N/A	#N/A	#N/A	#N/A	-0.726193			3.53381	-0.205498	0.837183	NA	480	jacalin-like lectin domain-containing protein
NRRL3_01432		1.02845	#N/A	#N/A	#N/A	#N/A	#N/A	#N/A	-1.41267			1.43813	-0.982297	0.325953	NA	981	hypothetical protein
NRRL3_01433		0	#N/A	#N/A	#N/A	#N/A	#N/A	#N/A	NA			NA	NA	NA	NA	1350	aminoglycoside phosphotransferase domain-containing protein
NRRL3_01434		12.125	#N/A	#N/A	#N/A	#N/A	#N/A	#N/A	0.481879			0.462666	1.04153	0.297631	0.990615	2070	fungal-specific transcription factor
NRRL3_01435		5.85365	#N/A	#N/A	#N/A	#N/A	#N/A	#N/A	-0.260294			0.606136	-0.429432	0.667609	0.998857	1059	phytanoyl-CoA dioxygenase-like protein
NRRL3_01436		4.26291	#N/A	#N/A	#N/A	#N/A	#N/A	#N/A	0.404836			0.733387	0.552009	0.580943	0.998857	735	cyanamide hydratase
NRRL3_01437		27.1259	#N/A	#N/A	#N/A	#N/A	#N/A	#N/A	-0.214854			0.298288	-0.72029	0.471346	0.990615	1575	fungal-specific transcription factor
NRRL3_01438		0	#N/A	#N/A	#N/A	#N/A	#N/A	#N/A	NA			NA	NA	NA	NA	1806	aminoglycoside phosphotransferase domain-containing protein
NRRL3_01439		68.3959	#N/A	#N/A	#N/A	#N/A	#N/A	#N/A	-0.360581			0.220281	-1.63692	0.101648	0.791421	708	hypothetical protein
NRRL3_01440		1064.55	#N/A	#N/A	#N/A	#N/A	#N/A	#N/A	0.0539747			0.0547052	0.986645	0.323817	0.990615	309	dimeric alpha-beta barrel domain-containing protein
NRRL3_01441		268.697	#N/A	#N/A	#N/A	#N/A	#N/A	#N/A	0.464518			0.269618	1.72288	0.084911	0.738748	651	hypothetical protein
NRRL3_01442		1.11148	#N/A	#N/A	#N/A	#N/A	#N/A	#N/A	-2.66587			1.46439	-1.82046	0.0686888	NA	300	hypothetical protein
NRRL3_01443		2.32505	#N/A	#N/A	#N/A	#N/A	#N/A	#N/A	-1.4361			0.98251	-1.46166	0.143835	0.880179	315	hypothetical protein
NRRL3_01444		227.394	#N/A	#N/A	#N/A	#N/A	#N/A	#N/A	-0.0833234			0.124631	-0.668563	0.503774	0.998857	3564	uncharacterized protein
NRRL3_01445		120.51	#N/A	#N/A	#N/A	#N/A	#N/A	#N/A	-0.0772078			0.150465	-0.513129	0.607861	0.998857	1188	3-methylitaconate isomerase
NRRL3_01446		1.23626	#N/A	#N/A	#N/A	#N/A	#N/A	#N/A	-1.19604			1.36525	-0.87606	0.380997	NA	351	hypothetical protein
NRRL3_01447		6.08886	#N/A	#N/A	#N/A	#N/A	#N/A	#N/A	-0.662265			0.571732	-1.15835	0.246722	0.986492	393	polyketide cyclase SnoaL-like domain-containing protein
NRRL3_01448		4.30655	#N/A	#N/A	#N/A	#N/A	#N/A	#N/A	1.0419			0.730432	1.42642	0.153748	0.896218	1320	FAD-binding domain-containing protein
NRRL3_01449		39.4394	#N/A	#N/A	#N/A	#N/A	#N/A	#N/A	0.360742			0.248842	1.44968	0.147147	0.888091	1584	major facilitator superfamily protein
NRRL3_01450		11.3932	#N/A	#N/A	#N/A	#N/A	#N/A	#N/A	0.141573			0.417519	0.339081	0.734549	0.998857	330	stress responsive alpha-beta barrel domain-containing protein
NRRL3_01451		29.3357	#N/A	#N/A	#N/A	#N/A	#N/A	#N/A	-0.870866			0.665425	-1.30874	0.190623	0.955234	1644	fungal-specific transcription factor
NRRL3_01452		285.06	#N/A	#N/A	#N/A	#N/A	#N/A	#N/A	0.152558			0.101227	1.50709	0.131789	0.856935	1983	fungal-specific transcription factor
NRRL3_01453		2.46188	#N/A	#N/A	#N/A	#N/A	#N/A	#N/A	-0.100532			0.898365	-0.111905	0.910898	0.998857	1458	cytochrome P450
NRRL3_01454		6.67734	#N/A	#N/A	#N/A	#N/A	#N/A	#N/A	0.256838			0.550458	0.466589	0.640794	0.998857	1338	rhodopsin-like G-protein coupled receptor
NRRL3_01455		792.268	#N/A	#N/A	#N/A	#N/A	#N/A	#N/A	-0.0417031			0.0617727	-0.675106	0.499609	0.998857	2580	hypothetical protein
NRRL3_01456		156.479	#N/A	#N/A	#N/A	#N/A	#N/A	#N/A	-0.0822416			0.125207	-0.656846	0.51128	0.998857	1089	DNA glycosylase domain-containing protein
NRRL3_01457		355.736	#N/A	#N/A	#N/A	#N/A	#N/A	#N/A	0.0417761			0.0871054	0.479604	0.631509	0.998857	1638	hypothetical protein
NRRL3_01458		521.154	#N/A	#N/A	#N/A	#N/A	#N/A	#N/A	-0.00805651			0.0712029	-0.113149	0.909913	0.998857	1875	gamma-glutamyltranspeptidase, involved in sexual development
NRRL3_01459		112.52	#N/A	#N/A	#N/A	#N/A	#N/A	#N/A	0.0157189			0.150287	0.104592	0.916699	0.998857	1140	fungal-specific transcription factor
NRRL3_01460		276.709	#N/A	#N/A	#N/A	#N/A	#N/A	#N/A	0.121227			0.102931	1.17775	0.238897	0.984917	1695	fungal-specific transcription factor
NRRL3_01461		10.879	#N/A	#N/A	#N/A	#N/A	#N/A	#N/A	-0.117978			0.445378	-0.264894	0.791091	0.998857	2292	hypothetical protein
NRRL3_01462		128.486	#N/A	#N/A	#N/A	#N/A	#N/A	#N/A	0.13962			0.144368	0.967111	0.333488	0.990615	2382	glycoside hydrolase family 92 protein
NRRL3_01463		44.5651	#N/A	#N/A	#N/A	#N/A	#N/A	#N/A	0.352326			0.288273	1.22219	0.221634	0.981604	1824	major facilitator superfamily protein
NRRL3_01464		411.287	#N/A	#N/A	#N/A	#N/A	#N/A	#N/A	-0.0856952			0.0847466	-1.01119	0.311924	0.990615	3480	transcription factor NF-X1-like protein
NRRL3_01465		535.392	#N/A	#N/A	#N/A	#N/A	#N/A	#N/A	-0.0520613			0.0745553	-0.698292	0.484995	0.997213	1581	zinc finger domain-containing protein, C2H2, LYAR-type
NRRL3_01466		305.964	#N/A	#N/A	#N/A	#N/A	#N/A	#N/A	0.109359			0.0901469	1.21312	0.225084	0.982601	648	FAD-linked sulfhydryl oxidase
NRRL3_01467		687.125	#N/A	#N/A	#N/A	#N/A	#N/A	#N/A	0.0353422			0.0644626	0.54826	0.583514	0.998857	894	serine aminopeptidase domain-containing protein
NRRL3_01468		2309.17	#N/A	#N/A	#N/A	#N/A	#N/A	#N/A	0.0390414			0.0600829	0.649792	0.515826	0.998857	699	proteasome subunit beta type-1
NRRL3_01469		678.31	#N/A	#N/A	#N/A	#N/A	#N/A	#N/A	-0.00769511			0.067364	-0.114232	0.909054	0.998857	1614	cyclin Pho80-like protein
NRRL3_01470		13.5807	#N/A	#N/A	#N/A	#N/A	#N/A	#N/A	0.114843			0.411678	0.278964	0.780272	0.998857	1242	hypothetical protein
NRRL3_01471		6.95187	#N/A	#N/A	#N/A	#N/A	#N/A	#N/A	0.567437			0.581539	0.97575	0.329188	0.990615	324	hypothetical protein
NRRL3_01472		848.557	#N/A	#N/A	#N/A	#N/A	#N/A	#N/A	-0.042896			0.0586763	-0.731062	0.464741	0.990615	777	NEDD8-specific protease, required for light-dependent development
NRRL3_01473		1062.19	#N/A	#N/A	#N/A	#N/A	#N/A	#N/A	0.00103729			0.0611472	0.0169638	0.986465	0.998857	5814	BAR domain-containing protein
NRRL3_01474		165.365	#N/A	#N/A	#N/A	#N/A	#N/A	#N/A	-0.0429927			0.126055	-0.341062	0.733057	0.998857	3594	telomerase reverse transcriptase-like protein
NRRL3_01475		1455.98	#N/A	#N/A	#N/A	#N/A	#N/A	#N/A	-0.0971736			0.0577221	-1.68347	0.0922836	0.763416	2247	Rab-GTPase-TBC domain-containing protein
NRRL3_01476		1.63705	#N/A	#N/A	#N/A	#N/A	#N/A	#N/A	1.58833			1.19164	1.33289	0.182567	NA	1362	protein kinase domain-containing protein
NRRL3_01477		0.504393	#N/A	#N/A	#N/A	#N/A	#N/A	#N/A	-1.20454			1.86581	-0.645587	0.518547	NA	885	short-chain dehydrogenase/reductase family protein
NRRL3_01478		21.7378	#N/A	#N/A	#N/A	#N/A	#N/A	#N/A	0.401762			0.323098	1.24347	0.213696	0.977053	1071	alcohol dehydrogenase domain-containing protein
NRRL3_01479		26.6456	#N/A	#N/A	#N/A	#N/A	#N/A	#N/A	-0.0486464			0.289341	-0.168128	0.866483	0.998857	801	hypothetical protein
NRRL3_01480		467.696	#N/A	#N/A	#N/A	#N/A	#N/A	#N/A	0.0181334			0.0818042	0.221669	0.824572	0.998857	2622	alpha/beta hydrolase fold domain-containing protein
NRRL3_01481		1161.21	#N/A	#N/A	#N/A	#N/A	#N/A	#N/A	-0.0321603			0.0551386	-0.583262	0.559717	0.998857	924	ATP phosphoribosyltransferase
NRRL3_01482		5417.58	#N/A	#N/A	#N/A	#N/A	#N/A	#N/A	-0.0341997			0.069159	-0.494508	0.620948	0.998857	207	40S ribosomal protein eS28
NRRL3_01483		567.043	#N/A	#N/A	#N/A	#N/A	#N/A	#N/A	0.06447			0.0728381	0.885115	0.376095	0.990615	3357	DNA mismatch repair protein
NRRL3_01484		0.130181	#N/A	#N/A	#N/A	#N/A	#N/A	#N/A	0.71648			3.53381	0.20275	0.839331	NA	1818	hypothetical protein
NRRL3_01485		753.768	#N/A	#N/A	#N/A	#N/A	#N/A	#N/A	0.0457639			0.0759622	0.602456	0.546871	0.998857	1005	geranylgeranyl transferase type-2 subunit beta
NRRL3_01486		412.597	#N/A	#N/A	#N/A	#N/A	#N/A	#N/A	-0.0451532			0.078822	-0.57285	0.566746	0.998857	2010	Rho GTPase-activating protein domain-containing protein
NRRL3_01487		533.311	#N/A	#N/A	#N/A	#N/A	#N/A	#N/A	-0.0171875			0.0825775	-0.208138	0.835121	0.998857	639	ribosome assembly factor, component of the Rpf2-Rrs1 complex
NRRL3_01488		1272.2	#N/A	#N/A	#N/A	#N/A	#N/A	#N/A	-0.0980589			0.0639476	-1.53343	0.125171	0.838441	1518	37S ribosomal protein mS29
NRRL3_01489		19.6022	#N/A	#N/A	#N/A	#N/A	#N/A	#N/A	0.131187			0.331975	0.395173	0.692715	0.998857	2463	tetratricopeptide-like helical domain-containing protein
NRRL3_01490		862.464	#N/A	#N/A	#N/A	#N/A	#N/A	#N/A	-0.0672615			0.0723845	-0.929224	0.352773	0.990615	3756	hypothetical protein
NRRL3_01491		16.3972	#N/A	#N/A	#N/A	#N/A	#N/A	#N/A	0.00508436			0.379471	0.0133986	0.98931	0.998857	1386	zinc finger domain-containing protein, SWIM-type
NRRL3_01492		204.518	#N/A	#N/A	#N/A	#N/A	#N/A	#N/A	0.100121			0.111455	0.89831	0.36902	0.990615	1287	alcohol dehydrogenase
NRRL3_01493		256.737	#N/A	#N/A	#N/A	#N/A	#N/A	#N/A	0.194751			0.119736	1.6265	0.103843	0.79617	1098	amidohydrolase-related domain-containing protein
NRRL3_01494		66.0499	#N/A	#N/A	#N/A	#N/A	#N/A	#N/A	0.324661			0.193918	1.67422	0.0940878	0.771101	822	L-rhamnose-1-dehydrogenase
NRRL3_01495		65.1118	#N/A	#N/A	#N/A	#N/A	#N/A	#N/A	0.186769			0.205235	0.910024	0.36281	0.990615	1269	L-rhamnonate dehydratase lraC
NRRL3_01496		95.995	#N/A	#N/A	#N/A	#N/A	#N/A	#N/A	0.0791133			0.168921	0.468346	0.639537	0.998857	2505	fungal-specific transcription factor RhaR, release and catabolism of L-rhamnose
NRRL3_01497		175.494	#N/A	#N/A	#N/A	#N/A	#N/A	#N/A	0.107366			0.12181	0.881427	0.378086	0.990615	2055	protein kinase domain-containing protein
NRRL3_01498		866.822	#N/A	#N/A	#N/A	#N/A	#N/A	#N/A	-0.0434997			0.0619398	-0.702291	0.482498	0.996582	1551	UBX domain-containing protein
NRRL3_01499		254.725	#N/A	#N/A	#N/A	#N/A	#N/A	#N/A	0.0855081			0.101665	0.841077	0.400305	0.990615	1908	cell division control 6-like protein
NRRL3_01500		1737.25	#N/A	#N/A	#N/A	#N/A	#N/A	#N/A	-0.0307439			0.0587947	-0.522903	0.601042	0.998857	2646	Rho GTPase-activating protein domain-containing protein
NRRL3_01501		127.532	102.202	94.6594	98.431	129.593	183.673	156.633	0.683946			0.175914	3.88795	0.000101095	0.00743387	1758	general amino acid permease
NRRL3_01502		290.819	#N/A	#N/A	#N/A	#N/A	#N/A	#N/A	0.149232			0.106111	1.40637	0.159613	0.904133	252	U6 snRNA-associated Sm-like protein
NRRL3_01503		125.393	#N/A	#N/A	#N/A	#N/A	#N/A	#N/A	-0.170124			0.145835	-1.16655	0.243392	0.986184	1377	3'-5' exonuclease domain-containing protein
NRRL3_01504		179.076	#N/A	#N/A	#N/A	#N/A	#N/A	#N/A	0.120813			0.12547	0.962883	0.335606	0.990615	1137	peroxisome biogenesis factor 10-like protein
NRRL3_01505		649.829	#N/A	#N/A	#N/A	#N/A	#N/A	#N/A	-0.0299436			0.0652025	-0.45924	0.646062	0.998857	1218	EXS domain-containing protein
NRRL3_01506		92.9401	#N/A	#N/A	#N/A	#N/A	#N/A	#N/A	0.0684833			0.157182	0.435693	0.663059	0.998857	1059	hypothetical protein
NRRL3_01507		1256.68	#N/A	#N/A	#N/A	#N/A	#N/A	#N/A	-0.0223662			0.0506969	-0.441176	0.659086	0.998857	861	hypothetical protein
NRRL3_01508		177.167	#N/A	#N/A	#N/A	#N/A	#N/A	#N/A	-0.122961			0.148141	-0.830031	0.406521	0.990615	666	nucleolar protein 12-like protein
NRRL3_01509		4203.35	#N/A	#N/A	#N/A	#N/A	#N/A	#N/A	0.0154717			0.0379863	0.407298	0.683789	0.998857	486	tropomyosin
NRRL3_01510		709.562	#N/A	#N/A	#N/A	#N/A	#N/A	#N/A	-0.0915896			0.062458	-1.46642	0.142534	0.877792	1251	hypothetical protein
NRRL3_01511		3492.04	#N/A	#N/A	#N/A	#N/A	#N/A	#N/A	0.0377199			0.040394	0.933798	0.350408	0.990615	1554	sphingolipid C9-methyltransferase
NRRL3_01512		94.1598	#N/A	#N/A	#N/A	#N/A	#N/A	#N/A	-0.129654			0.159885	-0.810921	0.417411	0.990615	2196	fungal-specific transcription factor
NRRL3_01513		0.613565	#N/A	#N/A	#N/A	#N/A	#N/A	#N/A	2.72301			1.78057	1.52929	0.126192	NA	1479	major facilitator superfamily protein, efflux pump
NRRL3_01514		282.903	#N/A	#N/A	#N/A	#N/A	#N/A	#N/A	0.0746161			0.106972	0.697529	0.485472	0.997444	2067	copper amine oxidase
NRRL3_01515		33.2492	#N/A	#N/A	#N/A	#N/A	#N/A	#N/A	-0.297519			0.255612	-1.16395	0.244445	0.986492	1695	fungal-specific transcription factor
NRRL3_01516		860.284	#N/A	#N/A	#N/A	#N/A	#N/A	#N/A	0.0112743			0.0617116	0.182693	0.855039	0.998857	1839	peroxin domain-containing protein
NRRL3_01517		525.069	#N/A	#N/A	#N/A	#N/A	#N/A	#N/A	0.0938516			0.0764343	1.22787	0.219495	0.980919	396	mitochondrial import inner membrane translocase subunit Tim16
NRRL3_01518		541.207	#N/A	#N/A	#N/A	#N/A	#N/A	#N/A	0.0513252			0.0738868	0.694647	0.487277	0.997444	1395	NADP-dependent oxidoreductase domain-containing protein
NRRL3_01519		300.623	#N/A	#N/A	#N/A	#N/A	#N/A	#N/A	-0.042153			0.0956703	-0.440607	0.659498	0.998857	2049	poly(A) polymerase domain-containing protein
NRRL3_01520		169.009	#N/A	#N/A	#N/A	#N/A	#N/A	#N/A	-0.104131			0.121032	-0.860355	0.389593	0.990615	1053	glutathione-dependent formaldehyde-activating enzyme/centromere protein V domain-containing protein
NRRL3_01521		498.899	#N/A	#N/A	#N/A	#N/A	#N/A	#N/A	0.12486			0.107594	1.16047	0.245856	0.986492	75	hypothetical protein
NRRL3_01522		365.336	#N/A	#N/A	#N/A	#N/A	#N/A	#N/A	0.106897			0.596665	0.179158	0.857814	0.998857	471	hypothetical protein
NRRL3_01523		3162.39	#N/A	#N/A	#N/A	#N/A	#N/A	#N/A	0.0593253			0.0406971	1.45773	0.144915	0.883101	1707	glucosidase 2 subunit beta protein-like protein
NRRL3_01524		374.974	#N/A	#N/A	#N/A	#N/A	#N/A	#N/A	-0.00527301			0.0900205	-0.0585756	0.95329	0.998857	966	replication termination factor 2-like protein
NRRL3_01525		1679.2	#N/A	#N/A	#N/A	#N/A	#N/A	#N/A	-0.0499742			0.0659909	-0.757289	0.448876	0.990615	1170	54S ribosomal protein mL50
NRRL3_01526		197.885	#N/A	#N/A	#N/A	#N/A	#N/A	#N/A	0.0569062			0.117952	0.482454	0.629483	0.998857	1242	3-ketoacyl-CoA thiolase
NRRL3_01527		71.7611	#N/A	#N/A	#N/A	#N/A	#N/A	#N/A	-0.168144			0.180298	-0.93259	0.351032	0.990615	909	hypothetical protein
NRRL3_01528		5.92219	#N/A	#N/A	#N/A	#N/A	#N/A	#N/A	0.314819			0.598101	0.526364	0.598636	0.998857	834	short-chain dehydrogenase/reductase family protein
NRRL3_01529		3159.03	#N/A	#N/A	#N/A	#N/A	#N/A	#N/A	0.0333268			0.0520011	0.640887	0.521596	0.998857	1116	phospho-2-dehydro-3-deoxyheptonate aldolase, tyrosine-inhibited
NRRL3_01530		610.292	#N/A	#N/A	#N/A	#N/A	#N/A	#N/A	-0.0992262			0.0788287	-1.25876	0.208118	0.970403	819	cytochrome c oxidase assembly protein Cox14-like protein
NRRL3_01531		93.9728	#N/A	#N/A	#N/A	#N/A	#N/A	#N/A	-0.175887			0.158158	-1.1121	0.266096	0.990615	849	uncharacterized protein
NRRL3_01532		167.429	#N/A	#N/A	#N/A	#N/A	#N/A	#N/A	-0.0155225			0.122082	-0.127149	0.898823	0.998857	1650	hexokinase
NRRL3_01533		2.82558	#N/A	#N/A	#N/A	#N/A	#N/A	#N/A	0.435277			0.850155	0.511997	0.608653	0.998857	1437	alpha/beta hydrolase fold domain-containing protein
NRRL3_01534		247.675	#N/A	#N/A	#N/A	#N/A	#N/A	#N/A	0.0889779			0.0996216	0.893159	0.371772	0.990615	1860	aryl sulfotransferase-like protein
NRRL3_01535		0.246719	#N/A	#N/A	#N/A	#N/A	#N/A	#N/A	1.41841			2.56797	0.552344	0.580712	NA	1122	hypothetical protein
NRRL3_01536		1383.75	#N/A	#N/A	#N/A	#N/A	#N/A	#N/A	-0.00185302			0.049484	-0.0374468	0.970129	0.998857	639	uridylate kinase
NRRL3_01537		2999.64	#N/A	#N/A	#N/A	#N/A	#N/A	#N/A	-0.0480048			0.0424784	-1.1301	0.258435	0.989605	1434	eukaryotic translation initiation factor 3 subunit M
NRRL3_01538		2710.69	#N/A	#N/A	#N/A	#N/A	#N/A	#N/A	-0.0158575			0.048875	-0.324451	0.745597	0.998857	597	hypothetical protein
NRRL3_01539		230.405	#N/A	#N/A	#N/A	#N/A	#N/A	#N/A	0.0490031			0.105103	0.466237	0.641046	0.998857	732	thioesterase domain-containing protein
NRRL3_01540		116.717	#N/A	#N/A	#N/A	#N/A	#N/A	#N/A	0.163782			0.145996	1.12183	0.261936	0.990615	1080	hotdog domain-containing protein
NRRL3_01541		580.292	#N/A	#N/A	#N/A	#N/A	#N/A	#N/A	-0.0644711			0.069823	-0.923349	0.355825	0.990615	2781	glycosyltransferase family 20 protein
NRRL3_01542		166.442	#N/A	#N/A	#N/A	#N/A	#N/A	#N/A	-0.159912			0.124131	-1.28826	0.197656	0.956696	1152	serine-threonine protein kinase 19-like protein
NRRL3_01543		78.9073	#N/A	#N/A	#N/A	#N/A	#N/A	#N/A	-0.0520872			0.170957	-0.30468	0.76061	0.998857	852	START-like domain-containing protein
NRRL3_01544		1161.47	#N/A	#N/A	#N/A	#N/A	#N/A	#N/A	-0.17598			0.0565267	-3.11321	0.00185063	0.0698523	1923	C2H2 finger domain transcription factor
NRRL3_01545		1623.88	#N/A	#N/A	#N/A	#N/A	#N/A	#N/A	-0.146406			0.134227	-1.09074	0.275389	0.990615	1407	hypothetical protein
NRRL3_01546		1570.63	#N/A	#N/A	#N/A	#N/A	#N/A	#N/A	-0.0628767			0.0527733	-1.19145	0.233477	0.982601	2646	condensin complex subunit 2-like protein
NRRL3_01547		521.664	#N/A	#N/A	#N/A	#N/A	#N/A	#N/A	0.0234074			0.0795885	0.294105	0.768678	0.998857	2964	sodium/calcium exchanger membrane region-containing protein
NRRL3_01548		3616.11	#N/A	#N/A	#N/A	#N/A	#N/A	#N/A	-0.0754142			0.0578779	-1.30299	0.192579	0.956696	4395	actin cytoskeleton-regulatory complex protein Pan1
NRRL3_01549		281.911	#N/A	#N/A	#N/A	#N/A	#N/A	#N/A	-0.0504646			0.124569	-0.405112	0.685395	0.998857	390	DNA-directed RNA polymerase II subunit Rpb11
NRRL3_01550		1803.17	#N/A	#N/A	#N/A	#N/A	#N/A	#N/A	0.0556913			0.0574469	0.969439	0.332326	0.990615	2844	hypothetical protein
NRRL3_01551		678.523	#N/A	#N/A	#N/A	#N/A	#N/A	#N/A	0.0239593			0.0717178	0.334077	0.738321	0.998857	1785	leucine-rich repeat domain-containing protein
NRRL3_01552		672.448	#N/A	#N/A	#N/A	#N/A	#N/A	#N/A	-0.0348175			0.0649674	-0.535923	0.592011	0.998857	2916	helicase, C-terminal domain-containing protein
NRRL3_01553		294.44	#N/A	#N/A	#N/A	#N/A	#N/A	#N/A	-0.120432			0.0977482	-1.23207	0.217925	0.980919	1818	Rab effector Noc2-like protein
NRRL3_01554		1142.16	#N/A	#N/A	#N/A	#N/A	#N/A	#N/A	0.0605217			0.0532534	1.13649	0.255754	0.989605	3360	Arf-GAP family protein
NRRL3_01555		328.006	#N/A	#N/A	#N/A	#N/A	#N/A	#N/A	0.048236			0.122279	0.394477	0.693229	0.998857	1884	YTH domain-containing protein
NRRL3_01556		255.428	#N/A	#N/A	#N/A	#N/A	#N/A	#N/A	0.0329524			0.10538	0.312701	0.754508	0.998857	681	hypothetical protein
NRRL3_01557		688.337	#N/A	#N/A	#N/A	#N/A	#N/A	#N/A	-0.0426274			0.0768672	-0.554559	0.579196	0.998857	5898	phosphatidylinositol kinase-like protein
NRRL3_01558		1184.2	#N/A	#N/A	#N/A	#N/A	#N/A	#N/A	0.0218259			0.0592841	0.368157	0.712756	0.998857	1950	calcium/calmodulin-dependent protein kinase-like protein
NRRL3_01559		2668.13	#N/A	#N/A	#N/A	#N/A	#N/A	#N/A	-0.0245933			0.0422526	-0.582055	0.56053	0.998857	1575	cytochrome P450
NRRL3_01560		1021.5	#N/A	#N/A	#N/A	#N/A	#N/A	#N/A	-0.115203			0.0682528	-1.68789	0.0914323	0.758875	717	IGR motif-containing protein
NRRL3_01561		594.638	#N/A	#N/A	#N/A	#N/A	#N/A	#N/A	-0.0294529			0.0698794	-0.421482	0.673403	0.998857	1221	serine/threonine-protein kinase
NRRL3_01562		890.52	#N/A	#N/A	#N/A	#N/A	#N/A	#N/A	0.00088341			0.058992	0.0149751	0.988052	0.998857	2841	kinesin, CENP-E family
NRRL3_01563		361.981	#N/A	#N/A	#N/A	#N/A	#N/A	#N/A	-0.0222438			0.0876908	-0.253662	0.799757	0.998857	1227	diacylglycerol O-acyltransferase
NRRL3_01564		879.439	#N/A	#N/A	#N/A	#N/A	#N/A	#N/A	-0.0955378			0.0887543	-1.07643	0.281735	0.990615	858	PinX1-related protein 1
NRRL3_01565		1375.21	#N/A	#N/A	#N/A	#N/A	#N/A	#N/A	-0.0375038			0.0525513	-0.713661	0.475437	0.992067	3285	inositol-1,4,5-trisphosphate 5-phosphatase
NRRL3_01566		1037.97	#N/A	#N/A	#N/A	#N/A	#N/A	#N/A	0.00201719			0.0586061	0.0344194	0.972543	0.998857	1887	hypothetical protein
NRRL3_01567		1623.01	#N/A	#N/A	#N/A	#N/A	#N/A	#N/A	0.0387435			0.0467046	0.829544	0.406796	0.990615	966	tetratricopeptide repeat-containing protein
NRRL3_01568		827.467	#N/A	#N/A	#N/A	#N/A	#N/A	#N/A	0.0669313			0.0622168	1.07577	0.282028	0.990615	2835	AP-3 complex subunit delta-like protein
NRRL3_01569		996.883	#N/A	#N/A	#N/A	#N/A	#N/A	#N/A	0.120117			0.0821115	1.46286	0.143507	0.879792	240	stress-associated endoplasmic reticulum protein-like protein
NRRL3_01570		302.318	#N/A	#N/A	#N/A	#N/A	#N/A	#N/A	0.0291477			0.0972489	0.299723	0.764389	0.998857	1878	XPG domain-containing protein
NRRL3_01571		1954.84	#N/A	#N/A	#N/A	#N/A	#N/A	#N/A	-0.0405924			0.0484467	-0.837878	0.402099	0.990615	3108	small-subunit processome, Utp21 domain-containing protein
NRRL3_01572		372.719	#N/A	#N/A	#N/A	#N/A	#N/A	#N/A	0.0372874			0.0863824	0.431655	0.665992	0.998857	3831	histidine phosphatase superfamily protein, clade 2
NRRL3_01573		1048.11	#N/A	#N/A	#N/A	#N/A	#N/A	#N/A	-0.00875892			0.0586692	-0.149293	0.881322	0.998857	1425	diacylglycerol kinase domain-containing protein
NRRL3_01574		794.523	#N/A	#N/A	#N/A	#N/A	#N/A	#N/A	-0.0226023			0.0666005	-0.339372	0.73433	0.998857	2907	lipase, Rog1 family protein
NRRL3_01575		697.579	#N/A	#N/A	#N/A	#N/A	#N/A	#N/A	0.0936517			0.0671568	1.39452	0.16316	0.906746	915	inositol monophosphatase
NRRL3_01576		1.14624	#N/A	#N/A	#N/A	#N/A	#N/A	#N/A	1.18752			1.34611	0.882186	0.377676	NA	549	hypothetical protein
NRRL3_01577		774.838	#N/A	#N/A	#N/A	#N/A	#N/A	#N/A	-0.0707139			0.0728812	-0.970263	0.331916	0.990615	1077	protein Hgh1 domain-containing protein
NRRL3_01578		1609.45	#N/A	#N/A	#N/A	#N/A	#N/A	#N/A	0.0204535			0.0492103	0.415635	0.677677	0.998857	2127	transcription initiation factor IIF subunit alpha-like protein
NRRL3_01579		13208.1	#N/A	#N/A	#N/A	#N/A	#N/A	#N/A	0.0648975			0.0664163	0.977132	0.328504	0.990615	6267	fatty acid synthase beta subunit
NRRL3_01580		12149.8	#N/A	#N/A	#N/A	#N/A	#N/A	#N/A	0.0333691			0.0638281	0.522797	0.601115	0.998857	5619	fatty acid synthase alpha subunit
NRRL3_01581		496.917	#N/A	#N/A	#N/A	#N/A	#N/A	#N/A	-0.0711769			0.085246	-0.83496	0.40374	0.990615	2223	tRNA methyltransferase Trm1-like protein
NRRL3_01582		213.815	#N/A	#N/A	#N/A	#N/A	#N/A	#N/A	-0.0452343			0.167864	-0.26947	0.787568	0.998857	1023	uncharacterized protein
NRRL3_01583		126.567	#N/A	#N/A	#N/A	#N/A	#N/A	#N/A	-0.0479663			0.135512	-0.353963	0.723366	0.998857	657	zinc finger domain-containing protein, C2H2-type
NRRL3_01584		6528.8	#N/A	#N/A	#N/A	#N/A	#N/A	#N/A	-0.0631528			0.0501968	-1.2581	0.208354	0.970593	1125	pyruvate dehydrogenase E1 component subunit beta, mitochondrial
NRRL3_01585		962.533	#N/A	#N/A	#N/A	#N/A	#N/A	#N/A	0.19212			0.079771	2.40839	0.0160231	0.313059	1902	5'-nucleotidase/apyrase family protein
NRRL3_01586		1053.47	#N/A	#N/A	#N/A	#N/A	#N/A	#N/A	-0.0203835			0.0582567	-0.349891	0.726421	0.998857	1272	alcohol dehydrogenase domain-containing protein
NRRL3_01587		498.596	#N/A	#N/A	#N/A	#N/A	#N/A	#N/A	-0.115473			0.0817683	-1.4122	0.157891	0.90339	1515	glutamyl-tRNA(Gln) amidotransferase subunit A
NRRL3_01588		430.366	#N/A	#N/A	#N/A	#N/A	#N/A	#N/A	0.0263675			0.0777864	0.338973	0.73463	0.998857	1854	SPRY domain-containing protein
NRRL3_01589		839.354	#N/A	#N/A	#N/A	#N/A	#N/A	#N/A	-0.0473543			0.0717665	-0.659838	0.509357	0.998857	1482	bystin family protein
NRRL3_01590		4237.93	#N/A	#N/A	#N/A	#N/A	#N/A	#N/A	0.056569			0.0519643	1.08861	0.276324	0.990615	1311	bZIP transcription factor, major regulator of the unfolded protein response
NRRL3_01591		616.071	#N/A	#N/A	#N/A	#N/A	#N/A	#N/A	0.00183019			0.070705	0.0258849	0.979349	0.998857	636	protein involved in the vacuolar protein sorting via the multivesicular body pathway
NRRL3_01592		136.992	#N/A	#N/A	#N/A	#N/A	#N/A	#N/A	-0.017819			0.135694	-0.131317	0.895525	0.998857	2193	fungal-specific transcription factor
NRRL3_01593		494.275	#N/A	#N/A	#N/A	#N/A	#N/A	#N/A	0.125114			0.0829162	1.50893	0.131318	0.855936	1644	succinyl-CoA:3-ketoacid coenzyme A transferase
NRRL3_01594		4.80432	#N/A	#N/A	#N/A	#N/A	#N/A	#N/A	1.10405			0.678033	1.62832	0.103457	0.79617	1650	hypothetical protein
NRRL3_01595		983.767	#N/A	#N/A	#N/A	#N/A	#N/A	#N/A	0.100187			0.0645408	1.5523	0.12059	0.832389	1437	major facilitator superfamily protein
NRRL3_01596		1.94073	#N/A	#N/A	#N/A	#N/A	#N/A	#N/A	-0.39988			1.07199	-0.373026	0.709129	0.998857	1680	cytochrome P450-like protein
NRRL3_01597		3.93582	#N/A	#N/A	#N/A	#N/A	#N/A	#N/A	0.997023			0.802905	1.24177	0.214321	0.977294	1434	NADH-cytochrome b5 reductase-like protein
NRRL3_01598		41.4715	#N/A	#N/A	#N/A	#N/A	#N/A	#N/A	0.114779			0.24028	0.477688	0.632872	0.998857	2217	fungal-specific transcription factor
NRRL3_01599		37.4723	#N/A	#N/A	#N/A	#N/A	#N/A	#N/A	0.238607			0.253826	0.940045	0.347194	0.990615	1482	major facilitator superfamily protein, efflux pump
NRRL3_01600		29.8279	#N/A	#N/A	#N/A	#N/A	#N/A	#N/A	0.384608			0.281717	1.36523	0.172182	0.919448	909	pyridoxal phosphate phosphatase-related protein
NRRL3_01601		802.998	#N/A	#N/A	#N/A	#N/A	#N/A	#N/A	-0.173803			0.06058	-2.86899	0.00411791	0.12811	1530	hypothetical protein
NRRL3_01602		2.14308	#N/A	#N/A	#N/A	#N/A	#N/A	#N/A	1.18892			1.01246	1.17429	0.24028	0.984917	942	hypothetical protein
NRRL3_01603		1.33824	#N/A	#N/A	#N/A	#N/A	#N/A	#N/A	1.38608			1.30833	1.05942	0.289407	NA	1065	hypothetical protein
NRRL3_01605		1.75007	#N/A	#N/A	#N/A	#N/A	#N/A	#N/A	-0.0673794			1.07771	-0.062521	0.950148	0.998857	411	hypothetical protein
NRRL3_01606		50.7771	#N/A	#N/A	#N/A	#N/A	#N/A	#N/A	0.28473			0.226953	1.25458	0.209633	0.97385	1887	alpha-arabinofuranosidase Abf51A
NRRL3_01607		735.311	#N/A	#N/A	#N/A	#N/A	#N/A	#N/A	-0.0542435			0.087372	-0.620834	0.534709	0.998857	1203	solute carrier family 35 member SLC35F1/F2/F6-like protein
NRRL3_01608		0	#N/A	#N/A	#N/A	#N/A	#N/A	#N/A	NA			NA	NA	NA	NA	729	hypothetical protein
NRRL3_01609		0	#N/A	#N/A	#N/A	#N/A	#N/A	#N/A	NA			NA	NA	NA	NA	264	hypothetical protein
NRRL3_01610		97.7208	#N/A	#N/A	#N/A	#N/A	#N/A	#N/A	0.28809			0.204869	1.40622	0.15966	0.904133	1281	aspartic peptidase-like protein
NRRL3_01611		8.4304	#N/A	#N/A	#N/A	#N/A	#N/A	#N/A	-0.197393			0.512618	-0.385068	0.700187	0.998857	954	major facilitator superfamily protein
NRRL3_01612		213.935	#N/A	#N/A	#N/A	#N/A	#N/A	#N/A	0.155254			0.141199	1.09954	0.271532	0.990615	486	hypothetical protein
NRRL3_01613		10.6144	#N/A	#N/A	#N/A	#N/A	#N/A	#N/A	0.587518			0.452616	1.29805	0.19427	0.956696	513	hypothetical protein
NRRL3_01614		28.3659	#N/A	#N/A	#N/A	#N/A	#N/A	#N/A	0.702431			0.288519	2.43461	0.014908	0.301226	978	AdipoR/haemolysin-III-related protein
NRRL3_01615		0	#N/A	#N/A	#N/A	#N/A	#N/A	#N/A	NA			NA	NA	NA	NA	1047	sensitivity to red light reduced SRR1 domain-containing protein
NRRL3_01616		3.35538	#N/A	#N/A	#N/A	#N/A	#N/A	#N/A	-0.339244			0.754958	-0.449355	0.653176	0.998857	2529	heterokaryon incompatibility domain-containing protein
NRRL3_01617		0	#N/A	#N/A	#N/A	#N/A	#N/A	#N/A	NA			NA	NA	NA	NA	705	hypothetical protein
NRRL3_01618		6.97568	#N/A	#N/A	#N/A	#N/A	#N/A	#N/A	0.839047			0.553552	1.51575	0.129583	0.850772	924	3-hydroxyisobutyrate dehydrogenase-related protein
NRRL3_01619	no hits	156.574	83.4306	77.0495	80.24	184.058	281.758	232.908	1.54394			0.13581	11.3684	6.00992e-30	1.98868e-26	450	hypothetical protein
NRRL3_01620	no hits	17.9225	13.9393	7.16357	10.5514	21.2094	29.3779	25.2936	1.37086			0.39948	3.4316	0.000600029	0.0290561	513	hypothetical protein
NRRL3_01621		83.1721	#N/A	#N/A	#N/A	#N/A	#N/A	#N/A	0.0390013			0.190394	0.204845	0.837693	0.998857	2667	hypothetical protein
NRRL3_01622		0.258229	#N/A	#N/A	#N/A	#N/A	#N/A	#N/A	-0.00543376			2.53751	-0.00214138	0.998291	NA	2001	FAD linked oxidase, N-terminal domain-containing protein
NRRL3_01623		3.1046	#N/A	#N/A	#N/A	#N/A	#N/A	#N/A	-1.65982			0.850364	-1.95189	0.0509508	0.586082	201	hypothetical protein
NRRL3_01624		88.9568	#N/A	#N/A	#N/A	#N/A	#N/A	#N/A	0.0231574			0.166718	0.138901	0.889528	0.998857	1542	cytochrome P450
NRRL3_01625		66.3736	#N/A	#N/A	#N/A	#N/A	#N/A	#N/A	0.0316138			0.191872	0.164765	0.869129	0.998857	438	hypothetical protein
NRRL3_01626		26.4755	#N/A	#N/A	#N/A	#N/A	#N/A	#N/A	-0.883118			0.291744	-3.02703	0.00246968	0.0860228	240	hypothetical protein
NRRL3_01627		19.3584	#N/A	#N/A	#N/A	#N/A	#N/A	#N/A	0.428697			0.941893	0.455144	0.649006	0.998857	849	acid protease
NRRL3_01628		5.68339	#N/A	#N/A	#N/A	#N/A	#N/A	#N/A	-0.035753			0.594026	-0.0601876	0.952006	0.998857	840	hypothetical protein
NRRL3_01629		583.995	#N/A	#N/A	#N/A	#N/A	#N/A	#N/A	0.0976062			0.0738286	1.32206	0.186147	0.949585	513	signal peptidase complex catalytic subunit Sec11
NRRL3_01630		11.0649	#N/A	#N/A	#N/A	#N/A	#N/A	#N/A	0.185701			0.438514	0.423478	0.671947	0.998857	1248	glycosyltransferase
NRRL3_01631		29.3037	#N/A	#N/A	#N/A	#N/A	#N/A	#N/A	-0.156346			0.276859	-0.564712	0.57227	0.998857	606	NAD(P)H-dependent FMN reductase-like protein
NRRL3_01632		0.249307	#N/A	#N/A	#N/A	#N/A	#N/A	#N/A	-0.00759646			2.56524	-0.0029613	0.997637	NA	1386	amine oxidase domain-containing protein
NRRL3_01633		23.8343	#N/A	#N/A	#N/A	#N/A	#N/A	#N/A	-0.0753755			0.331084	-0.227662	0.819909	0.998857	684	uncharacterized protein
NRRL3_01634		38.1551	#N/A	#N/A	#N/A	#N/A	#N/A	#N/A	0.120428			0.255269	0.471769	0.637092	0.998857	1434	aldehyde dehydrogenase domain-containing protein
NRRL3_01635		3.58878	#N/A	#N/A	#N/A	#N/A	#N/A	#N/A	1.19176			0.837158	1.42358	0.154569	0.897336	1113	alcohol dehydrogenase domain-containing protein
NRRL3_01636		0.120537	#N/A	#N/A	#N/A	#N/A	#N/A	#N/A	0.71648			3.53381	0.20275	0.839331	NA	1734	nucleoside phosphorylase domain-containing protein
NRRL3_01638		1.94591	#N/A	#N/A	#N/A	#N/A	#N/A	#N/A	-0.744659			1.00661	-0.739771	0.459439	0.990615	1011	von Willebrand factor A domain-containing protein
NRRL3_01639		0	#N/A	#N/A	#N/A	#N/A	#N/A	#N/A	NA			NA	NA	NA	NA	921	hypothetical protein
NRRL3_01640		18.2809	#N/A	#N/A	#N/A	#N/A	#N/A	#N/A	-0.3606			0.376272	-0.958349	0.337887	0.990615	1353	cytochrome P450
NRRL3_01641		35.5803	#N/A	#N/A	#N/A	#N/A	#N/A	#N/A	-0.494921			0.257385	-1.92288	0.0544949	0.605791	1128	fungal-specific transcription factor
NRRL3_01642		3.37478	#N/A	#N/A	#N/A	#N/A	#N/A	#N/A	-0.553397			0.802528	-0.689568	0.490466	0.998857	861	protoporphyrin uptake protein
NRRL3_01643		0.233589	#N/A	#N/A	#N/A	#N/A	#N/A	#N/A	-0.00709589			2.61836	-0.00271005	0.997838	NA	1401	pyridoxal phosphate-dependent decarboxylase family protein
NRRL3_01644		1.63257	#N/A	#N/A	#N/A	#N/A	#N/A	#N/A	-0.701283			1.07471	-0.652532	0.514058	NA	1734	siderophore iron transporter
NRRL3_01645		2.59421	#N/A	#N/A	#N/A	#N/A	#N/A	#N/A	0.668493			0.882807	0.757236	0.448909	0.990615	5019	hypothetical protein
NRRL3_01646		745.911	#N/A	#N/A	#N/A	#N/A	#N/A	#N/A	-0.0727861			0.221692	-0.328321	0.742669	0.998857	246	hypothetical protein
NRRL3_01647		380.128	#N/A	#N/A	#N/A	#N/A	#N/A	#N/A	-0.0809961			0.109461	-0.739955	0.459327	0.990615	1647	ATP-dependent RNA helicase
NRRL3_01648		46.7717	#N/A	#N/A	#N/A	#N/A	#N/A	#N/A	-0.0997548			0.241738	-0.412657	0.679858	0.998857	678	xylanase Xyn11B
NRRL3_01649		0.116733	#N/A	#N/A	#N/A	#N/A	#N/A	#N/A	-0.726193			3.53381	-0.205498	0.837183	NA	924	hypothetical protein
NRRL3_01650		0.250688	#N/A	#N/A	#N/A	#N/A	#N/A	#N/A	1.30374			2.52324	0.516693	0.605371	NA	387	hypothetical protein
NRRL3_01651		1.65788	#N/A	#N/A	#N/A	#N/A	#N/A	#N/A	0.854084			1.15489	0.739534	0.459583	NA	1599	major facilitator superfamily, sugar/inositol transporter-like protein
NRRL3_01652		4660.66	#N/A	#N/A	#N/A	#N/A	#N/A	#N/A	0.201742			0.0656129	3.07474	0.00210687	0.0774627	1725	xylose transporter
NRRL3_01653		0	#N/A	#N/A	#N/A	#N/A	#N/A	#N/A	NA			NA	NA	NA	NA	1731	multicopper oxidase
NRRL3_01654		0	#N/A	#N/A	#N/A	#N/A	#N/A	#N/A	NA			NA	NA	NA	NA	1020	UbiA prenyltransferase family protein
NRRL3_01655		0.258229	#N/A	#N/A	#N/A	#N/A	#N/A	#N/A	-0.00543491			2.53751	-0.00214183	0.998291	NA	1146	COMT-type O-methyltransferase family protein
NRRL3_01656		0.94727	#N/A	#N/A	#N/A	#N/A	#N/A	#N/A	-3.04803			1.57951	-1.92973	0.0536398	NA	1074	hypothetical protein
NRRL3_01657		231.69	#N/A	#N/A	#N/A	#N/A	#N/A	#N/A	0.139226			0.114844	1.2123	0.225396	0.982601	3366	protein tyrosine phosphatase domain-containing protein
NRRL3_01658		35.5129	#N/A	#N/A	#N/A	#N/A	#N/A	#N/A	0.377339			0.259147	1.45608	0.14537	0.883703	2874	nucleoside phosphorylase domain-containing protein
NRRL3_01659		1.80081	#N/A	#N/A	#N/A	#N/A	#N/A	#N/A	-0.0976002			1.16252	-0.0839554	0.933092	0.998857	843	thiopurine S-methyltransferase family protein
NRRL3_01660		23.8128	#N/A	#N/A	#N/A	#N/A	#N/A	#N/A	0.375987			0.29987	1.25383	0.209903	0.97385	1254	bZIP transcription factor
NRRL3_01661		1.40859	#N/A	#N/A	#N/A	#N/A	#N/A	#N/A	-1.39329			1.23054	-1.13226	0.257523	NA	450	hypothetical protein
NRRL3_01662		3.08756	#N/A	#N/A	#N/A	#N/A	#N/A	#N/A	-0.514365			0.826431	-0.622393	0.533683	0.998857	1029	uncharacterized protein
NRRL3_01663		0.116733	#N/A	#N/A	#N/A	#N/A	#N/A	#N/A	-0.726193			3.53381	-0.205498	0.837183	NA	999	short-chain dehydrogenase/reductase family protein
NRRL3_01664		8.57298	#N/A	#N/A	#N/A	#N/A	#N/A	#N/A	0.97143			0.521777	1.86177	0.0626351	0.655885	456	nuclear transport factor 2 domain-containing protein
NRRL3_01665		219.297	#N/A	#N/A	#N/A	#N/A	#N/A	#N/A	-0.0235268			0.121587	-0.193498	0.846569	0.998857	1170	glycosyltransferase family 25 protein
NRRL3_01666		49.0853	#N/A	#N/A	#N/A	#N/A	#N/A	#N/A	-0.0122878			0.217461	-0.0565059	0.954939	0.998857	1254	arrestin domain-containing protein
NRRL3_01667		92.5176	#N/A	#N/A	#N/A	#N/A	#N/A	#N/A	0.0863781			0.156305	0.552625	0.58052	0.998857	3279	ubiquitin-conjugating enzyme E2 domain-containing protein
NRRL3_01668		13.6106	#N/A	#N/A	#N/A	#N/A	#N/A	#N/A	-0.0858764			0.387412	-0.221667	0.824573	0.998857	327	hypothetical protein
NRRL3_01669		10.9262	#N/A	#N/A	#N/A	#N/A	#N/A	#N/A	0.0812505			0.429855	0.189018	0.850078	0.998857	1740	ankyrin repeat domain-containing protein
NRRL3_01670		127.502	#N/A	#N/A	#N/A	#N/A	#N/A	#N/A	-0.0215809			0.145564	-0.148258	0.882139	0.998857	1032	non-structural maintenance of chromosomes element 1-like protein
NRRL3_01671		689.173	#N/A	#N/A	#N/A	#N/A	#N/A	#N/A	-0.00274463			0.0729815	-0.0376072	0.970001	0.998857	630	splicing factor U2af 23kDa subunit
NRRL3_01672		83.6781	#N/A	#N/A	#N/A	#N/A	#N/A	#N/A	0.117847			0.169276	0.696182	0.486315	0.997444	1269	FAD-dependent oxidoreductase domain-containing protein
NRRL3_01673		698.493	#N/A	#N/A	#N/A	#N/A	#N/A	#N/A	-0.054261			0.0661684	-0.820044	0.412191	0.990615	759	short-chain dehydrogenase/reductase family protein
NRRL3_01674		276.688	#N/A	#N/A	#N/A	#N/A	#N/A	#N/A	0.0911988			0.103362	0.882321	0.377603	0.990615	429	negative cofactor 2 complex subunit beta
NRRL3_01675		208.254	#N/A	#N/A	#N/A	#N/A	#N/A	#N/A	-0.153685			0.116942	-1.3142	0.18878	0.95176	1449	fungal-specific transcription factor
NRRL3_01676		9.84551	#N/A	#N/A	#N/A	#N/A	#N/A	#N/A	0.314802			0.471342	0.667884	0.504208	0.998857	744	hypothetical protein
NRRL3_01677		30.8934	#N/A	#N/A	#N/A	#N/A	#N/A	#N/A	0.154009			0.271945	0.566324	0.571174	0.998857	801	phospholipase/carboxylesterase/thioesterase domain-containing protein
NRRL3_01678		1146.57	#N/A	#N/A	#N/A	#N/A	#N/A	#N/A	0.0177951			0.0560624	0.317416	0.750928	0.998857	2424	zinc finger, C2H2-type and DNA breaking-rejoining enzyme, catalytic core domain-containing protein
NRRL3_01679		138.714	#N/A	#N/A	#N/A	#N/A	#N/A	#N/A	-0.0604052			0.172468	-0.350239	0.726159	0.998857	852	BTB/POZ domain-containing protein
NRRL3_01680		6.6814	#N/A	#N/A	#N/A	#N/A	#N/A	#N/A	0.705315			0.55622	1.26805	0.20478	0.963436	528	hypothetical protein
NRRL3_01681		267.808	#N/A	#N/A	#N/A	#N/A	#N/A	#N/A	-0.0765515			0.100853	-0.759039	0.447829	0.990615	891	Skp1/BTB/POZ domain-containing protein
NRRL3_01682		16.6792	#N/A	#N/A	#N/A	#N/A	#N/A	#N/A	0.0802707			0.383941	0.209071	0.834393	0.998857	348	MADS-box transcription factor
NRRL3_01683		1.73909	#N/A	#N/A	#N/A	#N/A	#N/A	#N/A	-0.435462			1.0387	-0.419239	0.675042	NA	507	hypothetical protein
NRRL3_01684		0.128049	#N/A	#N/A	#N/A	#N/A	#N/A	#N/A	-0.726188			3.53381	-0.205497	0.837184	NA	285	MADS-box transcription factor
NRRL3_01685		170.748	#N/A	#N/A	#N/A	#N/A	#N/A	#N/A	-0.0253234			0.139936	-0.180964	0.856396	0.998857	843	hypothetical protein
NRRL3_01686		0.646059	#N/A	#N/A	#N/A	#N/A	#N/A	#N/A	0.682257			1.76579	0.386376	0.699218	NA	306	MADS-box transcription factor
NRRL3_01687		3.86983	#N/A	#N/A	#N/A	#N/A	#N/A	#N/A	-0.254963			0.804336	-0.316985	0.751255	0.998857	492	homeobox-like domain-containing protein
NRRL3_01688		130.2	#N/A	#N/A	#N/A	#N/A	#N/A	#N/A	0.0054408			0.149145	0.0364799	0.9709	0.998857	879	nucleoside phosphorylase domain-containing protein
NRRL3_01689		0	#N/A	#N/A	#N/A	#N/A	#N/A	#N/A	NA			NA	NA	NA	NA	594	KAP family P-loop domain-containing protein
NRRL3_01690		1.63313	#N/A	#N/A	#N/A	#N/A	#N/A	#N/A	-0.671727			1.17337	-0.572476	0.567	NA	1299	WD repeat-containing protein
NRRL3_01691		335.943	#N/A	#N/A	#N/A	#N/A	#N/A	#N/A	0.0450487			0.0896662	0.502404	0.615383	0.998857	3678	kinesin light chain-like protein
NRRL3_01692		22.7904	#N/A	#N/A	#N/A	#N/A	#N/A	#N/A	-0.197117			0.365298	-0.539606	0.589468	0.998857	576	hypothetical protein
NRRL3_01693		18.6024	#N/A	#N/A	#N/A	#N/A	#N/A	#N/A	0.561876			0.381301	1.47358	0.140595	0.875018	1584	hypothetical protein
NRRL3_01694		0	#N/A	#N/A	#N/A	#N/A	#N/A	#N/A	NA			NA	NA	NA	NA	1179	fungal-specific transcription factor
NRRL3_01695		0.730938	#N/A	#N/A	#N/A	#N/A	#N/A	#N/A	0.247649			1.71876	0.144086	0.885433	NA	510	hypothetical protein
NRRL3_01696		142.21	#N/A	#N/A	#N/A	#N/A	#N/A	#N/A	0.084162			0.13407	0.627747	0.53017	0.998857	885	zinc finger domain-containing protein, C2H2-type
NRRL3_01697		763.33	#N/A	#N/A	#N/A	#N/A	#N/A	#N/A	-0.0621554			0.069733	-0.891334	0.37275	0.990615	246	hypothetical protein
NRRL3_01698		255.107	#N/A	#N/A	#N/A	#N/A	#N/A	#N/A	0.0758967			0.103844	0.730876	0.464855	0.990615	696	hypothetical protein
NRRL3_01699		92.8911	#N/A	#N/A	#N/A	#N/A	#N/A	#N/A	-0.0247523			0.167192	-0.148047	0.882306	0.998857	276	hypothetical protein
NRRL3_01700		688.075	#N/A	#N/A	#N/A	#N/A	#N/A	#N/A	-0.025197			0.0698059	-0.360958	0.718131	0.998857	924	protein kinase domain-containing protein
NRRL3_01701		770.696	#N/A	#N/A	#N/A	#N/A	#N/A	#N/A	0.019989			0.0673554	0.296769	0.766643	0.998857	1602	chromo domain-containing protein
NRRL3_01702		6.15386	#N/A	#N/A	#N/A	#N/A	#N/A	#N/A	-0.29481			0.599288	-0.491934	0.622766	0.998857	1209	major facilitator superfamily domain-containing protein
NRRL3_01703		0	#N/A	#N/A	#N/A	#N/A	#N/A	#N/A	NA			NA	NA	NA	NA	723	flavin reductase domain-containing protein
NRRL3_01704		1.63077	#N/A	#N/A	#N/A	#N/A	#N/A	#N/A	-1.01742			1.17017	-0.869466	0.384592	NA	792	short-chain dehydrogenase/reductase family protein
NRRL3_01705		0.260363	#N/A	#N/A	#N/A	#N/A	#N/A	#N/A	1.32523			2.74274	0.483178	0.62897	NA	954	alcohol dehydrogenase domain-containing protein
NRRL3_01706		490.437	#N/A	#N/A	#N/A	#N/A	#N/A	#N/A	-0.0286147			0.0760265	-0.376379	0.706635	0.998857	2427	fungal-specific transcription factor
NRRL3_01707		39.0175	#N/A	#N/A	#N/A	#N/A	#N/A	#N/A	-0.0577663			0.255217	-0.226342	0.820935	0.998857	1107	metallo-beta-lactamase domain-containing protein
NRRL3_01708		22.7624	#N/A	#N/A	#N/A	#N/A	#N/A	#N/A	0.155103			0.320093	0.484556	0.627991	0.998857	600	3-beta hydroxysteroid dehydrogenase/isomerase domain-containing protein
NRRL3_01709		0	#N/A	#N/A	#N/A	#N/A	#N/A	#N/A	NA			NA	NA	NA	NA	531	hypothetical protein
NRRL3_01710		6.99951	#N/A	#N/A	#N/A	#N/A	#N/A	#N/A	-0.131306			0.538393	-0.243886	0.807319	0.998857	1434	major facilitator superfamily protein
NRRL3_01711		86.3095	#N/A	#N/A	#N/A	#N/A	#N/A	#N/A	0.0129352			0.169267	0.0764191	0.939086	0.998857	1353	major facilitator superfamily protein
NRRL3_01712		43.6333	#N/A	#N/A	#N/A	#N/A	#N/A	#N/A	0.209379			0.238354	0.878436	0.379707	0.990615	420	hypothetical protein
NRRL3_01713		769.89	#N/A	#N/A	#N/A	#N/A	#N/A	#N/A	-0.0928236			0.0804305	-1.15408	0.248466	0.987749	1014	flavin reductase domain-containing protein
NRRL3_01714		8.53621	#N/A	#N/A	#N/A	#N/A	#N/A	#N/A	-1.07137			0.527118	-2.03251	0.0421018	0.540576	432	YciI-related domain-containing protein
NRRL3_01715		14.3576	#N/A	#N/A	#N/A	#N/A	#N/A	#N/A	0.136013			0.383585	0.354582	0.722903	0.998857	1704	D-lactate dehydrogenase
NRRL3_01716		12.3614	#N/A	#N/A	#N/A	#N/A	#N/A	#N/A	-0.000156016			0.409594	-0.000380903	0.999696	0.999696	894	N-acetylneuraminate lyase-like protein
NRRL3_01717		1.83195	#N/A	#N/A	#N/A	#N/A	#N/A	#N/A	-0.230591			1.11642	-0.206545	0.836366	0.998857	1020	aldehyde dehydrogenase domain-containing protein
NRRL3_01719		3.82952	#N/A	#N/A	#N/A	#N/A	#N/A	#N/A	0.230402			0.727624	0.31665	0.751509	0.998857	1107	NADPH dehydrogenase
NRRL3_01720		3.39023	#N/A	#N/A	#N/A	#N/A	#N/A	#N/A	0.34178			0.805136	0.424499	0.671202	0.998857	4002	hydantoinase B/oxoprolinase family protein
NRRL3_01721		2418.85	#N/A	#N/A	#N/A	#N/A	#N/A	#N/A	0.062922			0.0524448	1.19978	0.230227	0.982601	1359	alcohol acetyltransferase/N-acetyltransferase family protein
NRRL3_01722		503.431	#N/A	#N/A	#N/A	#N/A	#N/A	#N/A	-0.0473753			0.0749803	-0.631836	0.527494	0.998857	1128	alpha/beta hydrolase fold-3 domain-containing protein
NRRL3_01723		0	#N/A	#N/A	#N/A	#N/A	#N/A	#N/A	NA			NA	NA	NA	NA	264	hypothetical protein
NRRL3_01724		6.82865	#N/A	#N/A	#N/A	#N/A	#N/A	#N/A	-0.0271942			0.583035	-0.0466425	0.962798	0.998857	1218	alpha/beta hydrolase fold-1 domain-containing protein
NRRL3_01725		37.1574	#N/A	#N/A	#N/A	#N/A	#N/A	#N/A	0.0949804			0.264077	0.35967	0.719094	0.998857	1563	chromate transporter-like protein
NRRL3_01726		40.8675	#N/A	#N/A	#N/A	#N/A	#N/A	#N/A	0.411355			0.259792	1.5834	0.11333	0.821515	636	histidine phosphatase superfamily protein, clade 1
NRRL3_01727		314.637	#N/A	#N/A	#N/A	#N/A	#N/A	#N/A	-0.293763			0.0950089	-3.09195	0.00198846	0.0742084	2049	prolyl oligopeptidase catalytic domain-containing protein
NRRL3_01728		0	#N/A	#N/A	#N/A	#N/A	#N/A	#N/A	NA			NA	NA	NA	NA	1176	hypothetical protein
NRRL3_01729		0.991413	#N/A	#N/A	#N/A	#N/A	#N/A	#N/A	-0.953547			1.45101	-0.657162	0.511077	NA	678	haemerythrin-like protein
NRRL3_01730		76.0047	#N/A	#N/A	#N/A	#N/A	#N/A	#N/A	0.165905			0.174945	0.948326	0.342964	0.990615	1716	major facilitator superfamily protein
NRRL3_01731		0	#N/A	#N/A	#N/A	#N/A	#N/A	#N/A	NA			NA	NA	NA	NA	1890	beta-glucuronidase
NRRL3_01732		0.249305	#N/A	#N/A	#N/A	#N/A	#N/A	#N/A	-0.00771357			2.56525	-0.00300695	0.997601	NA	1464	major facilitator superfamily protein
NRRL3_01733		0	#N/A	#N/A	#N/A	#N/A	#N/A	#N/A	NA			NA	NA	NA	NA	1830	squalene hopene cyclase-like protein
NRRL3_01734		0	#N/A	#N/A	#N/A	#N/A	#N/A	#N/A	NA			NA	NA	NA	NA	354	trimeric LpxA-like protein
NRRL3_01735		77.9356	#N/A	#N/A	#N/A	#N/A	#N/A	#N/A	0.416062			0.21296	1.95371	0.0507353	0.584959	243	hypothetical protein
NRRL3_01736		0.500513	#N/A	#N/A	#N/A	#N/A	#N/A	#N/A	1.22064			1.87126	0.652309	0.514202	NA	636	fasciclin domain-containing protein
NRRL3_01737		1.02053	#N/A	#N/A	#N/A	#N/A	#N/A	#N/A	1.4868			1.53186	0.970586	0.331754	NA	1230	alpha-galactosidase
NRRL3_01738		20.2474	#N/A	#N/A	#N/A	#N/A	#N/A	#N/A	0.220048			0.360249	0.610822	0.541317	0.998857	2400	fungal-specific transcription factor
NRRL3_01739		0.249688	#N/A	#N/A	#N/A	#N/A	#N/A	#N/A	-0.00535464			2.56403	-0.00208837	0.998334	NA	1416	glycoside hydrolase family 88 protein
NRRL3_01740		1.12942	#N/A	#N/A	#N/A	#N/A	#N/A	#N/A	1.90661			1.43431	1.32929	0.183753	NA	1479	major facilitator superfamily protein
NRRL3_01741		1.02804	#N/A	#N/A	#N/A	#N/A	#N/A	#N/A	-0.0385106			1.38927	-0.0277199	0.977886	NA	1212	alginate lyase domain-containing protein
NRRL3_01742		0.120537	#N/A	#N/A	#N/A	#N/A	#N/A	#N/A	0.71648			3.53381	0.20275	0.839331	NA	759	polysaccharide lyase-like protein
NRRL3_01743		135.205	#N/A	#N/A	#N/A	#N/A	#N/A	#N/A	0.246016			0.147111	1.67231	0.0944634	0.771166	1068	hypothetical protein
NRRL3_01744		566.879	#N/A	#N/A	#N/A	#N/A	#N/A	#N/A	-0.0157506			0.0903178	-0.174391	0.861559	0.998857	3642	ankyrin repeat domain-containing protein
NRRL3_01745		1459.87	#N/A	#N/A	#N/A	#N/A	#N/A	#N/A	-0.046224			0.0524583	-0.881157	0.378233	0.990615	2007	actin family protein
NRRL3_01746		514.736	#N/A	#N/A	#N/A	#N/A	#N/A	#N/A	0.0719022			0.0811796	0.885717	0.37577	0.990615	447	YjgF/YER057c/translation inhibitor UK114 family protein
NRRL3_01747		0	#N/A	#N/A	#N/A	#N/A	#N/A	#N/A	NA			NA	NA	NA	NA	294	hypothetical protein
NRRL3_01748		32.5158	#N/A	#N/A	#N/A	#N/A	#N/A	#N/A	0.116315			0.269355	0.431826	0.665868	0.998857	954	hypothetical protein
NRRL3_01749		695.939	#N/A	#N/A	#N/A	#N/A	#N/A	#N/A	0.0234993			0.0738787	0.31808	0.750425	0.998857	1590	FAD linked oxidase, N-terminal domain-containing protein
NRRL3_01750		1.0442	#N/A	#N/A	#N/A	#N/A	#N/A	#N/A	-0.0131869			1.44266	-0.0091407	0.992707	NA	1353	nucleoside phosphorylase domain-containing protein
NRRL3_01751		1.73654	#N/A	#N/A	#N/A	#N/A	#N/A	#N/A	-0.794426			1.10607	-0.718239	0.47261	NA	2409	hypothetical protein
NRRL3_01752		1295.54	#N/A	#N/A	#N/A	#N/A	#N/A	#N/A	0.0918933			0.0813244	1.12996	0.258493	0.989605	501	hypothetical protein
NRRL3_01753		0.116733	#N/A	#N/A	#N/A	#N/A	#N/A	#N/A	-0.726193			3.53381	-0.205498	0.837183	NA	1371	major facilitator superfamily protein
NRRL3_01754		0	#N/A	#N/A	#N/A	#N/A	#N/A	#N/A	NA			NA	NA	NA	NA	960	fructosamine/ketosamine-3-kinase family protein
NRRL3_01755		397.262	#N/A	#N/A	#N/A	#N/A	#N/A	#N/A	-0.0436441			0.0822326	-0.530739	0.5956	0.998857	1017	DNA/RNA-binding protein Kin17 domain-containing protein
NRRL3_01756		19.8941	#N/A	#N/A	#N/A	#N/A	#N/A	#N/A	0.220891			0.33923	0.651154	0.514947	0.998857	879	pyrroline-5-carboxylate reductase
NRRL3_01757		0	#N/A	#N/A	#N/A	#N/A	#N/A	#N/A	NA			NA	NA	NA	NA	1407	proline oxidase-like protein
NRRL3_01758		10.029	#N/A	#N/A	#N/A	#N/A	#N/A	#N/A	-0.486753			0.46256	-1.0523	0.292661	0.990615	399	hypothetical protein
NRRL3_01759		1476.21	#N/A	#N/A	#N/A	#N/A	#N/A	#N/A	0.0200981			0.0737428	0.272543	0.785204	0.998857	3219	trehalase
NRRL3_01760		109.425	#N/A	#N/A	#N/A	#N/A	#N/A	#N/A	-0.111014			0.447518	-0.248066	0.804083	0.998857	2184	catalase
NRRL3_01761		4.16414	#N/A	#N/A	#N/A	#N/A	#N/A	#N/A	0.563102			0.701361	0.80287	0.42205	0.990615	1104	quercetin 2,3-dioxygenase
NRRL3_01762		0.622889	#N/A	#N/A	#N/A	#N/A	#N/A	#N/A	-1.71277			1.8299	-0.935995	0.349276	NA	1347	sensitivity to red light reduced SRR1 domain-containing protein
NRRL3_01763		2.33648	#N/A	#N/A	#N/A	#N/A	#N/A	#N/A	-1.01638			0.978443	-1.03878	0.298908	0.990615	2826	thiamine pyrophosphate enzyme domain-containing protein
NRRL3_01764		9.06595	#N/A	#N/A	#N/A	#N/A	#N/A	#N/A	-0.410258			0.469218	-0.874345	0.38193	0.990615	1323	major facilitator superfamily protein
NRRL3_01766		3767.79	#N/A	#N/A	#N/A	#N/A	#N/A	#N/A	0.123989			0.0591528	2.09607	0.0360757	0.494914	1053	zinc-regulated transporter
NRRL3_01767		80.1313	#N/A	#N/A	#N/A	#N/A	#N/A	#N/A	-0.509576			0.181959	-2.80049	0.00510245	0.14854	564	hypothetical protein
NRRL3_01768		104.119	83.7213	55.1413	69.4313	140.213	137.399	138.806	0.995607			0.197601	5.03847	4.69279e-07	7.51376e-05	1041	ketoreductase
NRRL3_01769		24.3519	#N/A	#N/A	#N/A	#N/A	#N/A	#N/A	0.60041			0.313363	1.91602	0.0553621	0.610644	945	hypothetical protein
NRRL3_01770		66.8637	#N/A	#N/A	#N/A	#N/A	#N/A	#N/A	0.210854			0.204499	1.03108	0.302505	0.990615	651	hypothetical protein
NRRL3_01771		16.4755	#N/A	#N/A	#N/A	#N/A	#N/A	#N/A	0.0543475			0.365612	0.148648	0.881831	0.998857	1605	hypothetical protein
NRRL3_01772		0	#N/A	#N/A	#N/A	#N/A	#N/A	#N/A	NA			NA	NA	NA	NA	450	hypothetical protein
NRRL3_01773		0	#N/A	#N/A	#N/A	#N/A	#N/A	#N/A	NA			NA	NA	NA	NA	714	hypothetical protein
NRRL3_01774		124.713	91.1887	94.9569	93.0728	84.8321	227.875	156.353	0.751168			0.193078	3.8905	0.000100039	0.00741111	1512	cysteine aminopeptidase
NRRL3_01775		54.2678	#N/A	#N/A	#N/A	#N/A	#N/A	#N/A	0.0121454			0.226532	0.0536145	0.957242	0.998857	252	EF-hand domain-containing protein
NRRL3_01776		79.7539	#N/A	#N/A	#N/A	#N/A	#N/A	#N/A	0.969478			0.475826	2.03747	0.0416035	0.535665	1941	aorsin
NRRL3_01777		0	#N/A	#N/A	#N/A	#N/A	#N/A	#N/A	NA			NA	NA	NA	NA	237	chymotrypsin inhibitor
NRRL3_01778		3.2663	#N/A	#N/A	#N/A	#N/A	#N/A	#N/A	0.628687			0.801024	0.784854	0.432539	0.990615	1089	hypothetical protein
NRRL3_01779		0.132633	#N/A	#N/A	#N/A	#N/A	#N/A	#N/A	0.716484			3.53179	0.202867	0.839239	NA	1713	bicarbonate transporter family protein
NRRL3_01780		12.7113	#N/A	#N/A	#N/A	#N/A	#N/A	#N/A	-0.415805			0.411834	-1.00964	0.312666	0.990615	1836	SET domain-containing protein
NRRL3_01781		315.899	#N/A	#N/A	#N/A	#N/A	#N/A	#N/A	-0.0885489			0.0931235	-0.950876	0.341667	0.990615	1812	major facilitator superfamily protein
NRRL3_01782		478.676	#N/A	#N/A	#N/A	#N/A	#N/A	#N/A	-0.228479			0.425076	-0.537501	0.590922	0.998857	2193	catalase CatR
NRRL3_01783		1254.33	#N/A	#N/A	#N/A	#N/A	#N/A	#N/A	0.188339			0.366871	0.513367	0.607695	0.998857	2289	catalase-peroxidase
NRRL3_01784		3.74094	#N/A	#N/A	#N/A	#N/A	#N/A	#N/A	-0.643658			0.747286	-0.861328	0.389057	0.990615	1443	flavin amine oxidase-like protein
NRRL3_01785		8.09366	#N/A	#N/A	#N/A	#N/A	#N/A	#N/A	0.519622			0.514203	1.01054	0.312238	0.990615	2118	heterokaryon incompatibility domain-containing protein
NRRL3_01786		0.480018	#N/A	#N/A	#N/A	#N/A	#N/A	#N/A	0.156938			1.97138	0.0796082	0.936549	NA	1203	hypothetical protein
NRRL3_01787		4.31764	#N/A	#N/A	#N/A	#N/A	#N/A	#N/A	0.677664			0.800322	0.846739	0.397141	0.990615	2550	xyloglucanase Xeg74C
NRRL3_01788		5.18866	#N/A	#N/A	#N/A	#N/A	#N/A	#N/A	0.689845			0.638116	1.08106	0.279668	0.990615	1206	alpha-hydroxy acid dehydrogenase family protein, FMN-dependent
NRRL3_01789		0.502778	#N/A	#N/A	#N/A	#N/A	#N/A	#N/A	1.32856			1.95826	0.678442	0.497492	NA	1626	major facilitator superfamily protein
NRRL3_01790		0.618998	#N/A	#N/A	#N/A	#N/A	#N/A	#N/A	0.746064			1.85789	0.401564	0.688005	NA	2130	beta-hexosaminidase-like protein
NRRL3_01791		0	#N/A	#N/A	#N/A	#N/A	#N/A	#N/A	NA			NA	NA	NA	NA	459	hypothetical protein
NRRL3_01792		859.374	#N/A	#N/A	#N/A	#N/A	#N/A	#N/A	0.00493555			0.0809272	0.0609875	0.951369	0.998857	1620	amino acid/polyamine transporter I family protein
NRRL3_01793		2.69612	#N/A	#N/A	#N/A	#N/A	#N/A	#N/A	-1.04286			0.930338	-1.12095	0.26231	0.990615	546	hypothetical protein
NRRL3_01794		947.854	#N/A	#N/A	#N/A	#N/A	#N/A	#N/A	0.407094			0.165282	2.46302	0.0137771	0.288535	1092	magnesium transporter CorA/zinc transporter ZntB family protein
NRRL3_01795		84.3772	#N/A	#N/A	#N/A	#N/A	#N/A	#N/A	0.0344141			0.173972	0.197814	0.84319	0.998857	189	hypothetical protein
NRRL3_01796		169.458	#N/A	#N/A	#N/A	#N/A	#N/A	#N/A	0.135262			0.119657	1.13041	0.258304	0.989605	831	2,5-diamino-6-ribosylamino-4(3H)-pyrimidinone 5'-phosphate reductase
NRRL3_01797		0	#N/A	#N/A	#N/A	#N/A	#N/A	#N/A	NA			NA	NA	NA	NA	1074	hypothetical protein
NRRL3_01798		0	#N/A	#N/A	#N/A	#N/A	#N/A	#N/A	NA			NA	NA	NA	NA	1503	leucine-rich repeat domain-containing protein
NRRL3_01799		5.50909	#N/A	#N/A	#N/A	#N/A	#N/A	#N/A	-0.351716			0.625794	-0.562032	0.574094	0.998857	234	hypothetical protein
NRRL3_01800		210.133	#N/A	#N/A	#N/A	#N/A	#N/A	#N/A	0.0292664			0.110402	0.265089	0.790941	0.998857	1551	aromatic-L-amino-acid decarboxylase family protein
NRRL3_01801		0.130181	#N/A	#N/A	#N/A	#N/A	#N/A	#N/A	0.71648			3.53381	0.20275	0.839331	NA	1863	hypothetical protein
NRRL3_01802		0	#N/A	#N/A	#N/A	#N/A	#N/A	#N/A	NA			NA	NA	NA	NA	1821	hypothetical protein
NRRL3_01803		30.2646	#N/A	#N/A	#N/A	#N/A	#N/A	#N/A	-0.200585			0.283153	-0.708401	0.478697	0.994019	303	uncharacterized protein
NRRL3_01804		0.628126	#N/A	#N/A	#N/A	#N/A	#N/A	#N/A	0.56453			1.7087	0.330386	0.741109	NA	7158	polyketide synthase
NRRL3_01805		0	#N/A	#N/A	#N/A	#N/A	#N/A	#N/A	NA			NA	NA	NA	NA	1227	fatty acyl-CoA reductase-like protein
NRRL3_01806		0	#N/A	#N/A	#N/A	#N/A	#N/A	#N/A	NA			NA	NA	NA	NA	540	hypothetical protein
NRRL3_01807		6.66864	#N/A	#N/A	#N/A	#N/A	#N/A	#N/A	-1.05875			0.632864	-1.67296	0.0943361	0.771101	1473	chloramphenicol acetyltransferase-like domain-containing protein
NRRL3_01808		22.523	#N/A	#N/A	#N/A	#N/A	#N/A	#N/A	0.525134			0.327206	1.60491	0.108514	0.813207	2121	fungal-specific transcription factor
NRRL3_01809		1.35138	#N/A	#N/A	#N/A	#N/A	#N/A	#N/A	0.389769			1.22912	0.317113	0.751158	NA	1296	major facilitator superfamily protein
NRRL3_01810		0.370224	#N/A	#N/A	#N/A	#N/A	#N/A	#N/A	0.704852			2.14441	0.328693	0.742388	NA	1896	metallopeptidase, extracellular
NRRL3_01811		74.5555	#N/A	#N/A	#N/A	#N/A	#N/A	#N/A	0.282724			0.176276	1.60387	0.108742	0.813207	564	OHCU decarboxylase, involved in purine utilization
NRRL3_01812		906.661	#N/A	#N/A	#N/A	#N/A	#N/A	#N/A	0.00145948			0.0600764	0.0242937	0.980618	0.998857	3372	ADF-H/gelsolin-like domain-containing protein
NRRL3_01813		347.107	#N/A	#N/A	#N/A	#N/A	#N/A	#N/A	0.0104449			0.0880025	0.118689	0.905522	0.998857	1245	pseudouridine synthase II-like protein
NRRL3_01814		757.773	#N/A	#N/A	#N/A	#N/A	#N/A	#N/A	0.104683			0.0634505	1.64984	0.0989755	0.785396	1764	hypothetical protein
NRRL3_01815		967.637	#N/A	#N/A	#N/A	#N/A	#N/A	#N/A	-0.0677968			0.0919219	-0.737547	0.46079	0.990615	1101	rRNA-processing protein Ebp2
NRRL3_01816		10.6547	#N/A	#N/A	#N/A	#N/A	#N/A	#N/A	0.0509575			0.438876	0.116109	0.907566	0.998857	780	heterokaryon incompatibility domain-containing protein
NRRL3_01817		3.91764	#N/A	#N/A	#N/A	#N/A	#N/A	#N/A	0.245168			0.734799	0.333653	0.738641	0.998857	1491	major facilitator superfamily protein
NRRL3_01818		313.608	#N/A	#N/A	#N/A	#N/A	#N/A	#N/A	-0.0876872			0.0925094	-0.947874	0.343194	0.990615	2079	fungal-specific transcription factor
NRRL3_01819		381.312	#N/A	#N/A	#N/A	#N/A	#N/A	#N/A	0.235247			0.0831896	2.82784	0.00468631	0.138455	1863	major facilitator superfamily protein
NRRL3_01820		352.787	#N/A	#N/A	#N/A	#N/A	#N/A	#N/A	0.0217458			0.102861	0.211408	0.832569	0.998857	750	glutamine amidotransferase domain-containing protein
NRRL3_01821		166.29	#N/A	#N/A	#N/A	#N/A	#N/A	#N/A	0.26549			0.126324	2.10165	0.0355838	0.490773	660	repressor of the phospholipid biosynthetic genes Opi10-like protein
NRRL3_01822		461.666	#N/A	#N/A	#N/A	#N/A	#N/A	#N/A	0.00992194			0.0788966	0.125759	0.899923	0.998857	969	NUDIX hydrolase domain-containing protein
NRRL3_01823		478.082	#N/A	#N/A	#N/A	#N/A	#N/A	#N/A	0.0364589			0.0833933	0.437192	0.661972	0.998857	435	RNA polymerase Rpb8-like protein
NRRL3_01824		162.118	#N/A	#N/A	#N/A	#N/A	#N/A	#N/A	-0.0162398			0.120645	-0.134608	0.892922	0.998857	1182	elongator complex protein 4-like protein
NRRL3_01825		13.4646	#N/A	#N/A	#N/A	#N/A	#N/A	#N/A	-0.163419			0.407119	-0.401404	0.688122	0.998857	243	hypothetical protein
NRRL3_01826		178.548	#N/A	#N/A	#N/A	#N/A	#N/A	#N/A	-0.0169952			0.122499	-0.138738	0.889658	0.998857	954	tRNA-splicing endonuclease subunit Sen34-like protein
NRRL3_01827		53.2729	#N/A	#N/A	#N/A	#N/A	#N/A	#N/A	-0.194977			0.207071	-0.941594	0.3464	0.990615	729	ribonuclease P subunit p29-like protein
NRRL3_01828		45.427	#N/A	#N/A	#N/A	#N/A	#N/A	#N/A	0.0683139			0.23879	0.286084	0.774814	0.998857	1131	oxoglutarate/iron-dependent dioxygenase domain-containing protein
NRRL3_01829		16.8093	#N/A	#N/A	#N/A	#N/A	#N/A	#N/A	-0.191667			0.357591	-0.535996	0.591961	0.998857	2895	AAA-type ATPase family protein
NRRL3_01830		0.375256	#N/A	#N/A	#N/A	#N/A	#N/A	#N/A	-0.734048			2.1336	-0.344043	0.730814	NA	1977	hypothetical protein
NRRL3_01831		0.140462	#N/A	#N/A	#N/A	#N/A	#N/A	#N/A	-0.726188			3.45015	-0.21048	0.833293	NA	639	ribonuclease H domain-containing protein
NRRL3_01832		239.545	#N/A	#N/A	#N/A	#N/A	#N/A	#N/A	0.0258724			0.107878	0.23983	0.810462	0.998857	1011	plasma-membrane associated VapA-VipC-VapB methyltransferase complex component
NRRL3_01833		357.157	#N/A	#N/A	#N/A	#N/A	#N/A	#N/A	0.0841997			0.0901859	0.933624	0.350498	0.990615	426	glia maturation factor family protein
NRRL3_01834		688.099	#N/A	#N/A	#N/A	#N/A	#N/A	#N/A	-0.0199616			0.063505	-0.314332	0.753269	0.998857	1005	molybdenum cofactor biosynthesis MoaB/Mog domain-containing protein
NRRL3_01835		1473.98	#N/A	#N/A	#N/A	#N/A	#N/A	#N/A	0.0131438			0.0469827	0.279758	0.779663	0.998857	639	Ras family GTPase protein
NRRL3_01836		0.382209	#N/A	#N/A	#N/A	#N/A	#N/A	#N/A	1.65754			2.18879	0.757285	0.448879	NA	2031	taurine dioxygenase TauD/TfdA domain-containing protein
NRRL3_01837		2218.45	#N/A	#N/A	#N/A	#N/A	#N/A	#N/A	0.0379883			0.0463968	0.818769	0.412918	0.990615	945	NADP-dependent 3-hydroxy acid dehydrogenase
NRRL3_01838		1.02061	#N/A	#N/A	#N/A	#N/A	#N/A	#N/A	1.60283			1.51615	1.05717	0.290434	NA	264	hypothetical protein
NRRL3_01840		53.1606	#N/A	#N/A	#N/A	#N/A	#N/A	#N/A	-0.184427			0.224521	-0.821424	0.411405	0.990615	1131	hypothetical protein
NRRL3_01841		378.06	#N/A	#N/A	#N/A	#N/A	#N/A	#N/A	-0.159087			0.124236	-1.28052	0.200362	0.956696	1710	transcription factor SreA
NRRL3_01842		1230.84	#N/A	#N/A	#N/A	#N/A	#N/A	#N/A	-0.0703103			0.0634297	-1.10848	0.267656	0.990615	399	golgi apparatus membrane protein Tvp15-like protein
NRRL3_01843		3.10813	#N/A	#N/A	#N/A	#N/A	#N/A	#N/A	0.0437626			0.816352	0.0536074	0.957248	0.998857	1029	DNA glycosylase domain-containing protein
NRRL3_01844		952.245	#N/A	#N/A	#N/A	#N/A	#N/A	#N/A	0.115404			0.061984	1.86184	0.0626259	0.655885	1095	D-amino-acid oxidase
NRRL3_01845		279.207	#N/A	#N/A	#N/A	#N/A	#N/A	#N/A	-0.0622267			0.103815	-0.599398	0.548908	0.998857	1413	OTU domain-containing protein
NRRL3_01846		1615	#N/A	#N/A	#N/A	#N/A	#N/A	#N/A	0.0196113			0.0627676	0.312443	0.754704	0.998857	2361	MHYT domain-containing protein
NRRL3_01847		3773.21	#N/A	#N/A	#N/A	#N/A	#N/A	#N/A	0.0329476			0.0433014	0.76089	0.446723	0.990615	327	thioredoxin
NRRL3_01848		972.299	#N/A	#N/A	#N/A	#N/A	#N/A	#N/A	-0.0104056			0.0557908	-0.186511	0.852044	0.998857	2397	hypothetical protein
NRRL3_01849		2.85641	#N/A	#N/A	#N/A	#N/A	#N/A	#N/A	0.487762			0.878849	0.555001	0.578894	0.998857	246	hypothetical protein
NRRL3_01851		1.22208	#N/A	#N/A	#N/A	#N/A	#N/A	#N/A	-1.31618			1.29183	-1.01885	0.308275	NA	579	hypothetical protein
NRRL3_01852		1904.37	#N/A	#N/A	#N/A	#N/A	#N/A	#N/A	-0.00265211			0.0480216	-0.0552274	0.955957	0.998857	2535	AP-1 complex subunit gamma-1
NRRL3_01853		1537.56	#N/A	#N/A	#N/A	#N/A	#N/A	#N/A	0.00563424			0.0500502	0.112572	0.91037	0.998857	657	CCAAT-binding protein HapC
NRRL3_01854		294.677	#N/A	#N/A	#N/A	#N/A	#N/A	#N/A	0.00755636			0.102882	0.0734467	0.941451	0.998857	2397	acetamidase regulatory protein
NRRL3_01855		1247.44	#N/A	#N/A	#N/A	#N/A	#N/A	#N/A	0.0591579			0.147638	0.400696	0.688644	0.998857	1341	COMT-type O-methyltransferase family protein
NRRL3_01856		192.271	#N/A	#N/A	#N/A	#N/A	#N/A	#N/A	0.0279509			0.145604	0.191965	0.84777	0.998857	1017	hypothetical protein
NRRL3_01857		93.1033	#N/A	#N/A	#N/A	#N/A	#N/A	#N/A	0.0199151			0.167775	0.118701	0.905512	0.998857	1182	deoxyribonuclease TatD-like protein
NRRL3_01858		59.8591	#N/A	#N/A	#N/A	#N/A	#N/A	#N/A	-0.0609731			0.193968	-0.314346	0.753259	0.998857	1239	hypothetical protein
NRRL3_01859		1040.62	#N/A	#N/A	#N/A	#N/A	#N/A	#N/A	0.0456487			0.0538819	0.8472	0.396884	0.990615	1701	alpha/beta hydrolase fold-1 domain-containing protein
NRRL3_01860		295.302	#N/A	#N/A	#N/A	#N/A	#N/A	#N/A	0.0180393			0.0998972	0.180579	0.856698	0.998857	1395	sporulation/nuclear morphology SPO7-like protein
NRRL3_01861		1319.85	#N/A	#N/A	#N/A	#N/A	#N/A	#N/A	-0.00191642			0.0594546	-0.0322334	0.974286	0.998857	2664	DNA replication licensing factor Mcm3
NRRL3_01862		2.73998	#N/A	#N/A	#N/A	#N/A	#N/A	#N/A	0.827686			0.893707	0.926127	0.35438	0.990615	687	carbohydrate-binding module family 50 protein
NRRL3_01863		1.12748	#N/A	#N/A	#N/A	#N/A	#N/A	#N/A	-1.03505			1.35636	-0.76311	0.445398	NA	1767	tannase
NRRL3_01864		0.621532	#N/A	#N/A	#N/A	#N/A	#N/A	#N/A	1.72619			1.83255	0.941963	0.346211	NA	393	mitochondrial ATPase BCS1 domain-containing protein
NRRL3_01865		160.588	#N/A	#N/A	#N/A	#N/A	#N/A	#N/A	-0.246639			0.347303	-0.710157	0.477607	0.992934	618	hypothetical protein
NRRL3_01866		799.18	#N/A	#N/A	#N/A	#N/A	#N/A	#N/A	-0.057799			0.0679874	-0.850142	0.395246	0.990615	3888	pentatricopeptide repeat-containing protein
NRRL3_01867		1651.77	#N/A	#N/A	#N/A	#N/A	#N/A	#N/A	0.0053853			0.0471724	0.114162	0.909109	0.998857	1842	signal recognition particle subunit Srp68-like protein
NRRL3_01868		387.719	#N/A	#N/A	#N/A	#N/A	#N/A	#N/A	-0.215652			0.108757	-1.98289	0.0473797	0.567217	1596	cytochrome P450
NRRL3_01869		411.953	#N/A	#N/A	#N/A	#N/A	#N/A	#N/A	0.0759644			0.0898357	0.845593	0.39778	0.990615	666	rhodanese-like domain-containing protein
NRRL3_01870		4867.64	#N/A	#N/A	#N/A	#N/A	#N/A	#N/A	-0.0341322			0.0462854	-0.73743	0.460861	0.990615	3198	eukaryotic translation initiation factor 2B
NRRL3_01871		654.342	#N/A	#N/A	#N/A	#N/A	#N/A	#N/A	0.0112391			0.0673472	0.166883	0.867462	0.998857	3837	thermotolerance protein
NRRL3_01872		272.482	#N/A	#N/A	#N/A	#N/A	#N/A	#N/A	-0.247429			0.101965	-2.42661	0.0152405	0.306229	1269	Rab-GTPase-TBC domain-containing protein
NRRL3_01873		643.525	#N/A	#N/A	#N/A	#N/A	#N/A	#N/A	0.0153676			0.0687107	0.223657	0.823024	0.998857	894	Yip1 domain-containing protein
NRRL3_01874		10847.4	#N/A	#N/A	#N/A	#N/A	#N/A	#N/A	-0.0482451			0.0560058	-0.861431	0.389001	0.990615	387	ubiquitin-60S ribosomal protein eL40
NRRL3_01875		259.177	#N/A	#N/A	#N/A	#N/A	#N/A	#N/A	-0.0134367			0.100843	-0.133244	0.894	0.998857	1629	RNA polymerase I transcription initiation factor TAF1B/Rrn7-like protein
NRRL3_01876		16333.8	#N/A	#N/A	#N/A	#N/A	#N/A	#N/A	-0.0546239			0.0534825	-1.02134	0.307093	0.990615	483	eukaryotic translation initiation factor 5A
NRRL3_01877		785.171	#N/A	#N/A	#N/A	#N/A	#N/A	#N/A	0.0433014			0.061902	0.699514	0.484231	0.996763	2025	vacuolar protein sorting-associated protein 52-like protein
NRRL3_01878		506.586	#N/A	#N/A	#N/A	#N/A	#N/A	#N/A	0.0754397			0.0734546	1.02702	0.304409	0.990615	1215	FAD-dependent oxidoreductase domain-containing protein
NRRL3_01879		8.65641	#N/A	#N/A	#N/A	#N/A	#N/A	#N/A	0.0379208			0.491617	0.0771347	0.938516	0.998857	783	hypothetical protein
NRRL3_01880		33.5967	#N/A	#N/A	#N/A	#N/A	#N/A	#N/A	-0.103389			0.271765	-0.380436	0.703622	0.998857	2544	fungal-specific transcription factor
NRRL3_01881		56.3109	#N/A	#N/A	#N/A	#N/A	#N/A	#N/A	-0.127519			0.236208	-0.53986	0.589294	0.998857	5109	nucleoside phosphorylase domain-containing protein
NRRL3_01882		0.253143	#N/A	#N/A	#N/A	#N/A	#N/A	#N/A	1.46726			2.55005	0.575387	0.56503	NA	1563	homogentisate 1,2-dioxygenase
NRRL3_01883		61.8875	#N/A	#N/A	#N/A	#N/A	#N/A	#N/A	-0.0558983			0.190304	-0.293732	0.768962	0.998857	1434	fumarate lyase family protein
NRRL3_01884		0.140462	#N/A	#N/A	#N/A	#N/A	#N/A	#N/A	-0.726188			3.45015	-0.21048	0.833293	NA	477	peptidase M49 family protein
NRRL3_01885		0.120537	#N/A	#N/A	#N/A	#N/A	#N/A	#N/A	0.71648			3.53381	0.20275	0.839331	NA	366	hypothetical protein
NRRL3_01886		746.548	#N/A	#N/A	#N/A	#N/A	#N/A	#N/A	-0.105586			0.077785	-1.35741	0.174651	0.925659	1515	succinyl-CoA:3-ketoacid coenzyme A transferase
NRRL3_01887		0	#N/A	#N/A	#N/A	#N/A	#N/A	#N/A	NA			NA	NA	NA	NA	276	hypothetical protein
NRRL3_01888		24.8259	#N/A	#N/A	#N/A	#N/A	#N/A	#N/A	-0.150272			0.299634	-0.50152	0.616005	0.998857	825	fungal-specific transcription factor
NRRL3_01889		4.16733	#N/A	#N/A	#N/A	#N/A	#N/A	#N/A	0.764707			0.713507	1.07176	0.283829	0.990615	1089	tartrate dehydrogenase-like protein
NRRL3_01890		231.687	#N/A	#N/A	#N/A	#N/A	#N/A	#N/A	-0.0809978			0.104904	-0.772115	0.440046	0.990615	2133	fungal-specific transcription factor
NRRL3_01891		3481.58	#N/A	#N/A	#N/A	#N/A	#N/A	#N/A	-0.137762			0.0569591	-2.41861	0.0155799	0.309324	2295	polyadenylate-binding protein, cytoplasmic and nuclear
NRRL3_01892		834.647	#N/A	#N/A	#N/A	#N/A	#N/A	#N/A	0.0335479			0.0682256	0.49172	0.622918	0.998857	3690	HECT domain-containing protein
NRRL3_01893		439.736	#N/A	#N/A	#N/A	#N/A	#N/A	#N/A	-0.115951			0.082658	-1.40278	0.160682	0.906027	405	54S ribosomal protein mL41
NRRL3_01894		740.079	#N/A	#N/A	#N/A	#N/A	#N/A	#N/A	-0.0931235			0.0777805	-1.19726	0.231205	0.982601	2922	small-subunit processome Utp14-like protein
NRRL3_01895		381.839	#N/A	#N/A	#N/A	#N/A	#N/A	#N/A	0.0624518			0.0898975	0.694701	0.487243	0.997444	2874	laminarinase
NRRL3_01896		613.01	#N/A	#N/A	#N/A	#N/A	#N/A	#N/A	-0.0725404			0.0681605	-1.06426	0.287211	0.990615	1305	vacuolar calcium ion transporter
NRRL3_01897		1733.77	#N/A	#N/A	#N/A	#N/A	#N/A	#N/A	-0.108342			0.0467588	-2.31704	0.0205013	0.355799	1104	37S ribosomal protein uS7m
NRRL3_01898		812.362	#N/A	#N/A	#N/A	#N/A	#N/A	#N/A	0.115925			0.0641639	1.80671	0.070808	0.679595	2613	low-affinity phosphate transporter
NRRL3_01899		306.529	#N/A	#N/A	#N/A	#N/A	#N/A	#N/A	-0.0864983			0.110497	-0.782813	0.433737	0.990615	786	hypothetical protein
NRRL3_01900		205.251	#N/A	#N/A	#N/A	#N/A	#N/A	#N/A	-0.0865073			0.115209	-0.750874	0.452729	0.990615	501	hypothetical protein
NRRL3_01901		229.658	#N/A	#N/A	#N/A	#N/A	#N/A	#N/A	0.156886			0.116732	1.34399	0.178952	0.935785	663	uncharacterized protein
NRRL3_01902		23257.6	#N/A	#N/A	#N/A	#N/A	#N/A	#N/A	-0.0203322			0.0575669	-0.353192	0.723944	0.998857	603	40S ribosomal protein eS8
NRRL3_01903		206.794	#N/A	#N/A	#N/A	#N/A	#N/A	#N/A	0.0472742			0.12285	0.384813	0.700376	0.998857	1032	calcineurin-like phosphoesterase domain-containing protein
NRRL3_01904		1119.92	#N/A	#N/A	#N/A	#N/A	#N/A	#N/A	0.056895			0.0569974	0.998203	0.318181	0.990615	6351	dedicator of cytokinesis Dock1-like protein
NRRL3_01905		918.96	#N/A	#N/A	#N/A	#N/A	#N/A	#N/A	-0.034559			0.0653809	-0.528579	0.597098	0.998857	4524	exocyst complex component Sec3 domain-containing protein
NRRL3_01906		0.361648	#N/A	#N/A	#N/A	#N/A	#N/A	#N/A	-0.713281			2.15651	-0.330757	0.740828	NA	1659	amino acid/polyamine transporter I family protein
NRRL3_01907		63.4909	#N/A	#N/A	#N/A	#N/A	#N/A	#N/A	0.0975017			0.193998	0.502591	0.615252	0.998857	975	short-chain dehydrogenase/reductase family protein
NRRL3_01908		67.478	#N/A	#N/A	#N/A	#N/A	#N/A	#N/A	-0.340172			0.184163	-1.84713	0.0647289	0.661755	1563	fungal-specific transcription factor
NRRL3_01909		692.844	#N/A	#N/A	#N/A	#N/A	#N/A	#N/A	-0.076637			0.0828741	-0.924739	0.355102	0.990615	1191	Srp40 C-terminal domain-containing protein
NRRL3_01910		59.9614	#N/A	#N/A	#N/A	#N/A	#N/A	#N/A	-0.0594431			0.198378	-0.299646	0.764447	0.998857	1824	F-box domain-containing protein
NRRL3_01911		32.9755	#N/A	#N/A	#N/A	#N/A	#N/A	#N/A	-0.351522			0.270867	-1.29777	0.194367	0.956696	1581	cytochrome P450-like protein
NRRL3_01912		430.364	#N/A	#N/A	#N/A	#N/A	#N/A	#N/A	-0.00705147			0.085963	-0.0820292	0.934623	0.998857	306	37S ribosomal protein mS37
NRRL3_01913		258.975	#N/A	#N/A	#N/A	#N/A	#N/A	#N/A	-0.0694585			0.102164	-0.679872	0.496586	0.998857	1560	DnaJ domain-containing protein
NRRL3_01914		415.829	#N/A	#N/A	#N/A	#N/A	#N/A	#N/A	-0.220709			0.0905825	-2.43656	0.0148278	0.300758	1380	hypothetical protein
NRRL3_01915		539.987	#N/A	#N/A	#N/A	#N/A	#N/A	#N/A	-0.117887			0.0818361	-1.44053	0.149717	0.891031	1557	GNAT-type acetyltransferase
NRRL3_01916		333.386	#N/A	#N/A	#N/A	#N/A	#N/A	#N/A	-0.0964282			0.0879469	-1.09644	0.272888	0.990615	1422	ornithine cyclodeaminase/mu-crystallin family protein
NRRL3_01917		54.7906	#N/A	#N/A	#N/A	#N/A	#N/A	#N/A	-0.0133781			0.210413	-0.06358	0.949305	0.998857	1299	cyclin-like protein
NRRL3_01918		67.0286	#N/A	#N/A	#N/A	#N/A	#N/A	#N/A	0.0535076			0.187111	0.285967	0.774903	0.998857	726	xyloglucanase Xeg12A
NRRL3_01919		987.059	#N/A	#N/A	#N/A	#N/A	#N/A	#N/A	-0.029949			0.0640852	-0.467331	0.640263	0.998857	648	C-8 sterol isomerase
NRRL3_01920		179.046	#N/A	#N/A	#N/A	#N/A	#N/A	#N/A	-0.175971			0.122889	-1.43195	0.152159	0.894605	1248	cytoplasmic tRNA 2-thiolation protein 1
NRRL3_01921		489.915	#N/A	#N/A	#N/A	#N/A	#N/A	#N/A	-0.0216295			0.09687	-0.223284	0.823314	0.998857	342	LYR motif-containing protein
NRRL3_01922		984.872	#N/A	#N/A	#N/A	#N/A	#N/A	#N/A	0.0377083			0.0614847	0.613296	0.539681	0.998857	2742	Ras guanine-nucleotide exchange factor domain-containing protein
NRRL3_01923		179.091	#N/A	#N/A	#N/A	#N/A	#N/A	#N/A	-0.164469			0.117498	-1.39976	0.161585	0.906746	570	zinc finger domain-containing protein, HIT-type
NRRL3_01924		106.72	#N/A	#N/A	#N/A	#N/A	#N/A	#N/A	0.0202787			0.149624	0.135531	0.892192	0.998857	1581	fungal-specific transcription factor
NRRL3_01925		365.846	#N/A	#N/A	#N/A	#N/A	#N/A	#N/A	-0.0822674			0.115872	-0.709986	0.477713	0.992934	993	NIF system FeS cluster assembly NifU, C-terminal domain-containing protein
NRRL3_01926		1216.73	#N/A	#N/A	#N/A	#N/A	#N/A	#N/A	-0.0223194			0.0607713	-0.367269	0.713418	0.998857	2670	polymerase suppressor 1, C-terminal domain-containing protein
NRRL3_01927		20876.6	#N/A	#N/A	#N/A	#N/A	#N/A	#N/A	-0.0391561			0.0503284	-0.778012	0.436562	0.990615	612	60S ribosomal protein eL15
NRRL3_01928		359.668	#N/A	#N/A	#N/A	#N/A	#N/A	#N/A	0.0945527			0.0891781	1.06027	0.289023	0.990615	3585	HECT domain-containing protein
NRRL3_01929		10941.8	#N/A	#N/A	#N/A	#N/A	#N/A	#N/A	0.179428			0.12216	1.4688	0.141888	0.87729	1047	sorbitol dehydrogenase
NRRL3_01930		164.937	#N/A	#N/A	#N/A	#N/A	#N/A	#N/A	0.168382			0.123505	1.36336	0.172769	0.921095	942	spliceosome component Frg1-like protein
NRRL3_01931		30.9104	#N/A	#N/A	#N/A	#N/A	#N/A	#N/A	0.0128571			0.269376	0.0477293	0.961932	0.998857	1281	zinc finger domain-containing protein, RING-type
NRRL3_01932		534.851	#N/A	#N/A	#N/A	#N/A	#N/A	#N/A	-0.0926009			0.0770775	-1.2014	0.229597	0.982601	2007	SAGA transcriptional regulatory complex subunit
NRRL3_01933		212.402	#N/A	#N/A	#N/A	#N/A	#N/A	#N/A	-0.0247711			0.111842	-0.221483	0.824716	0.998857	1689	nitrogen permease regulator 2-like protein
NRRL3_01934		104.093	#N/A	#N/A	#N/A	#N/A	#N/A	#N/A	-0.0800743			0.166858	-0.479894	0.631303	0.998857	915	hypothetical protein
NRRL3_01935		88.9258	#N/A	#N/A	#N/A	#N/A	#N/A	#N/A	0.186578			0.170496	1.09432	0.273814	0.990615	2397	DNA repair metallo-beta-lactamase domain-containing protein
NRRL3_01936		805.255	#N/A	#N/A	#N/A	#N/A	#N/A	#N/A	0.163847			0.0627071	2.61289	0.00897798	0.214241	2514	urease
NRRL3_01937		2409.85	#N/A	#N/A	#N/A	#N/A	#N/A	#N/A	-0.0223341			0.0440569	-0.506937	0.612199	0.998857	912	high mobility group box domain-containing protein
NRRL3_01938		2485.76	#N/A	#N/A	#N/A	#N/A	#N/A	#N/A	-0.00436834			0.0426428	-0.10244	0.918407	0.998857	969	NADH-cytochrome b5 reductase
NRRL3_01939		17715	#N/A	#N/A	#N/A	#N/A	#N/A	#N/A	-0.0548214			0.0538824	-1.01743	0.30895	0.990615	519	60S ribosomal protein eL20
NRRL3_01940		403.817	#N/A	#N/A	#N/A	#N/A	#N/A	#N/A	-0.0164332			0.0828294	-0.198399	0.842733	0.998857	1362	COP9 signalosome complex subunit 12
NRRL3_01941		125.967	#N/A	#N/A	#N/A	#N/A	#N/A	#N/A	0.157782			0.142573	1.10667	0.268437	0.990615	969	BTB/POZ domain-containing protein
NRRL3_01942		431.97	#N/A	#N/A	#N/A	#N/A	#N/A	#N/A	0.0289277			0.0802354	0.360535	0.718447	0.998857	1236	negative regulator of gluconeogenesis Rmd5-like protein
NRRL3_01943		394.533	#N/A	#N/A	#N/A	#N/A	#N/A	#N/A	-0.134936			0.0813695	-1.65831	0.0972541	0.782956	2568	hypothetical protein
NRRL3_01944		477.632	#N/A	#N/A	#N/A	#N/A	#N/A	#N/A	-0.0755996			0.0914063	-0.827072	0.408196	0.990615	282	mitochondrial import inner membrane translocase subunit Tim10
NRRL3_01945		591.563	#N/A	#N/A	#N/A	#N/A	#N/A	#N/A	-0.0884108			0.076806	-1.15109	0.249695	0.988681	1758	lysine-tRNA ligase, cytosolic and mitochondrial
NRRL3_01946		422.205	#N/A	#N/A	#N/A	#N/A	#N/A	#N/A	0.0783277			0.0836917	0.935908	0.349321	0.990615	1089	isopenicillin N synthase-like domain-containing protein
NRRL3_01947		105.992	#N/A	#N/A	#N/A	#N/A	#N/A	#N/A	0.0524456			0.15208	0.344855	0.730204	0.998857	2313	transcription-silencing protein Clr2-like protein
NRRL3_01948		1290.15	#N/A	#N/A	#N/A	#N/A	#N/A	#N/A	0.116332			0.0668361	1.74056	0.0817613	0.726629	2457	ABC transporter type 1, transmembrane domain-containing protein
NRRL3_01949		1437.05	#N/A	#N/A	#N/A	#N/A	#N/A	#N/A	0.0124605			0.0599502	0.207848	0.835347	0.998857	1758	Dullard phosphatase domain-containing protein
NRRL3_01950		758.747	#N/A	#N/A	#N/A	#N/A	#N/A	#N/A	0.00287465			0.0623245	0.0461239	0.963211	0.998857	1035	leucine-rich repeat domain-containing protein
NRRL3_01951		61.0102	#N/A	#N/A	#N/A	#N/A	#N/A	#N/A	0.0384142			0.20229	0.189896	0.84939	0.998857	678	hypothetical protein
NRRL3_01952		68.8144	#N/A	#N/A	#N/A	#N/A	#N/A	#N/A	0.0531607			0.184494	0.288143	0.773237	0.998857	960	NAD(P)H-dependent D-xylose reductase XyrA
NRRL3_01953		93.6611	#N/A	#N/A	#N/A	#N/A	#N/A	#N/A	-0.137375			0.158126	-0.868766	0.384975	0.990615	2364	conidiophore development regulator
NRRL3_01954		906.062	#N/A	#N/A	#N/A	#N/A	#N/A	#N/A	-0.0600899			0.0710647	-0.845566	0.397795	0.990615	2478	multiple RNA-binding domain-containing protein
NRRL3_01955		823.095	#N/A	#N/A	#N/A	#N/A	#N/A	#N/A	0.050432			0.0735606	0.685585	0.492975	0.998857	285	dynein light chain
NRRL3_01956		417.494	#N/A	#N/A	#N/A	#N/A	#N/A	#N/A	-0.098071			0.0792356	-1.23771	0.215822	0.979638	411	hypothetical protein
NRRL3_01957		20.7384	#N/A	#N/A	#N/A	#N/A	#N/A	#N/A	0.357087			0.352898	1.01187	0.3116	0.990615	2043	urea active transporter
NRRL3_01958		186.823	#N/A	#N/A	#N/A	#N/A	#N/A	#N/A	0.183375			0.115971	1.58121	0.11383	0.823009	915	histidine triad HIT family protein
NRRL3_01959		1914.94	#N/A	#N/A	#N/A	#N/A	#N/A	#N/A	0.0549535			0.047946	1.14615	0.251731	0.98904	384	protein transport protein Sec61 subunit beta
NRRL3_01960		1455.49	#N/A	#N/A	#N/A	#N/A	#N/A	#N/A	-0.00883843			0.0548346	-0.161184	0.871949	0.998857	1008	hypothetical protein
NRRL3_01961		61.4735	#N/A	#N/A	#N/A	#N/A	#N/A	#N/A	-0.191658			0.193959	-0.988137	0.323086	0.990615	4311	ABC transporter
NRRL3_01962		1352.41	#N/A	#N/A	#N/A	#N/A	#N/A	#N/A	0.088143			0.0512501	1.71986	0.0854576	0.739626	660	proliferating cell nuclear antigen
NRRL3_01963		1.26648	#N/A	#N/A	#N/A	#N/A	#N/A	#N/A	0.0164874			1.22642	0.0134435	0.989274	NA	609	NAD(P)-binding domain-containing protein
NRRL3_01964		672.647	#N/A	#N/A	#N/A	#N/A	#N/A	#N/A	0.0346206			0.0671865	0.515291	0.60635	0.998857	1848	myosin-binding domain-containing protein
NRRL3_01965		423.848	#N/A	#N/A	#N/A	#N/A	#N/A	#N/A	0.0649363			0.0789457	0.822544	0.410767	0.990615	2967	abnormal spindle protein Asp-like protein
NRRL3_01966		2649.14	#N/A	#N/A	#N/A	#N/A	#N/A	#N/A	-0.067982			0.0421311	-1.61358	0.106618	0.807321	2169	uncharacterized protein
NRRL3_01967		2595.1	#N/A	#N/A	#N/A	#N/A	#N/A	#N/A	0.0233282			0.0445147	0.524058	0.600239	0.998857	570	small COPII coat GTPase SarA
NRRL3_01968		963.46	#N/A	#N/A	#N/A	#N/A	#N/A	#N/A	-0.0165488			0.0597373	-0.277027	0.78176	0.998857	927	serine/threonine-protein phosphatase
NRRL3_01969		2734.03	#N/A	#N/A	#N/A	#N/A	#N/A	#N/A	-0.000232454			0.0453186	-0.00512934	0.995907	0.999513	2424	leucine-rich repeat domain-containing protein
NRRL3_01970		502.706	#N/A	#N/A	#N/A	#N/A	#N/A	#N/A	-0.0334661			0.0769009	-0.435185	0.663428	0.998857	2250	patatin-like phospholipase domain-containing protein
NRRL3_01971		667.157	#N/A	#N/A	#N/A	#N/A	#N/A	#N/A	0.0393243			0.0671598	0.585533	0.558189	0.998857	3234	tetratricopeptide repeat-containing protein
NRRL3_01972		2659.86	#N/A	#N/A	#N/A	#N/A	#N/A	#N/A	-0.00612318			0.0414066	-0.147879	0.882438	0.998857	1842	post-transcriptional regulator Vts1
NRRL3_01973		509.727	#N/A	#N/A	#N/A	#N/A	#N/A	#N/A	0.079805			0.0859711	0.928276	0.353264	0.990615	438	ER membrane protein complex subunit 6-like protein
NRRL3_01974		3.12793	#N/A	#N/A	#N/A	#N/A	#N/A	#N/A	-0.697462			0.815858	-0.854882	0.392617	0.990615	1962	major facilitator superfamily protein
NRRL3_01975		294.205	#N/A	#N/A	#N/A	#N/A	#N/A	#N/A	-0.185005			0.0960436	-1.92626	0.0540722	0.604476	2529	Slc26A/SulP transporter family protein
NRRL3_01976		400.467	#N/A	#N/A	#N/A	#N/A	#N/A	#N/A	-0.142711			0.0907809	-1.57204	0.115941	0.827111	1446	tRNA (guanine-N(7)-)-methyltransferase non-catalytic subunit Trm82
NRRL3_01977		24426.1	#N/A	#N/A	#N/A	#N/A	#N/A	#N/A	-0.0295693			0.0537981	-0.549635	0.58257	0.998857	939	60S acidic ribosomal protein uL10
NRRL3_01978		2452.87	#N/A	#N/A	#N/A	#N/A	#N/A	#N/A	0.0689956			0.052327	1.31855	0.187321	0.951656	1092	uroporphyrinogen decarboxylase
NRRL3_01979		107.819	#N/A	#N/A	#N/A	#N/A	#N/A	#N/A	-0.137028			0.160099	-0.855897	0.392055	0.990615	447	cytidine deaminase-like protein
NRRL3_01980		5467.2	#N/A	#N/A	#N/A	#N/A	#N/A	#N/A	0.0945614			0.0391359	2.41623	0.0156821	0.31073	1242	mitochondrial protein import protein
NRRL3_01981		951.329	#N/A	#N/A	#N/A	#N/A	#N/A	#N/A	-0.0409094			0.0591365	-0.691779	0.489076	0.998857	2604	vacuolar protein sorting-associated protein 53, N-terminal domain-containing protein
NRRL3_01982		919.914	#N/A	#N/A	#N/A	#N/A	#N/A	#N/A	-0.0057123			0.0571702	-0.0999175	0.92041	0.998857	2016	nuclear transport factor 2-like protein
NRRL3_01983		2793.04	#N/A	#N/A	#N/A	#N/A	#N/A	#N/A	0.0876608			0.0426889	2.05348	0.0400263	0.524511	1317	endoplasmic reticulum vesicle transporter, C-terminal domain-containing protein
NRRL3_01984		677.386	#N/A	#N/A	#N/A	#N/A	#N/A	#N/A	-0.00755073			0.0965818	-0.0781797	0.937685	0.998857	3519	PH domain-containing protein
NRRL3_01985		0.840026	#N/A	#N/A	#N/A	#N/A	#N/A	#N/A	2.25451			1.60082	1.40835	0.159029	NA	1371	hypothetical protein
NRRL3_01986		140.601	#N/A	#N/A	#N/A	#N/A	#N/A	#N/A	-0.213776			0.147119	-1.45309	0.1462	0.887119	1716	zinc finger domain-containing protein, C2H2-type
NRRL3_01987		573.388	#N/A	#N/A	#N/A	#N/A	#N/A	#N/A	-0.0450855			0.0757891	-0.59488	0.551924	0.998857	483	DNA-directed RNA polymerases I, II, and III subunit RPABC2
NRRL3_01988		136.122	#N/A	#N/A	#N/A	#N/A	#N/A	#N/A	-0.235452			0.143905	-1.63617	0.101805	0.791864	1314	major facilitator superfamily protein
NRRL3_01989		343.654	#N/A	#N/A	#N/A	#N/A	#N/A	#N/A	0.0361926			0.0859064	0.421303	0.673534	0.998857	573	N-acetyltransferase
NRRL3_01990		393.883	#N/A	#N/A	#N/A	#N/A	#N/A	#N/A	0.103008			0.0831946	1.23815	0.21566	0.979638	1296	hypothetical protein
NRRL3_01991		6534.88	#N/A	#N/A	#N/A	#N/A	#N/A	#N/A	-0.0671435			0.0452826	-1.48277	0.138137	0.871675	3159	eukaryotic translation initiation factor 3 subunit A
NRRL3_01992		742.124	#N/A	#N/A	#N/A	#N/A	#N/A	#N/A	-0.0479017			0.0692695	-0.691527	0.489235	0.998857	273	G protein-coupled receptor gamma subunit
NRRL3_01993		147.21	#N/A	#N/A	#N/A	#N/A	#N/A	#N/A	-0.247276			0.136065	-1.81734	0.0691655	0.671201	594	selenoprotein, Rdx type family protein
NRRL3_01994		761.781	#N/A	#N/A	#N/A	#N/A	#N/A	#N/A	-0.0411697			0.0735931	-0.559423	0.575873	0.998857	2994	3',5'-cyclic-nucleotide phosphodiesterase-like protein
NRRL3_01995		4.63635	#N/A	#N/A	#N/A	#N/A	#N/A	#N/A	-0.052512			0.65336	-0.0803723	0.935941	0.998857	225	hypothetical protein
NRRL3_01996		1408.18	#N/A	#N/A	#N/A	#N/A	#N/A	#N/A	-0.0579646			0.0665655	-0.87079	0.383869	0.990615	5160	bromo adjacent homology domain-containing protein
NRRL3_01997		279.826	#N/A	#N/A	#N/A	#N/A	#N/A	#N/A	-0.0549795			0.100184	-0.548785	0.583153	0.998857	2817	DEAD/DEAH box helicase domain-containing protein
NRRL3_01998		18.943	#N/A	#N/A	#N/A	#N/A	#N/A	#N/A	0.42428			0.350088	1.21192	0.225542	0.982601	909	PLC-like phosphodiesterase, TIM beta/alpha-barrel domain-containing protein
NRRL3_01999		1254.74	#N/A	#N/A	#N/A	#N/A	#N/A	#N/A	0.00446719			0.0599902	0.0744653	0.94064	0.998857	4776	golgi CORVET complex core vacuolar protein 8 domain-containing protein
NRRL3_02000		80.6921	#N/A	#N/A	#N/A	#N/A	#N/A	#N/A	-0.0570128			0.176568	-0.322893	0.746776	0.998857	1296	mixed-link glucanase
NRRL3_02001		418.746	#N/A	#N/A	#N/A	#N/A	#N/A	#N/A	-0.04093			0.097424	-0.420122	0.674396	0.998857	2994	glycosyltransferase family 90 protein
NRRL3_02002		729.787	#N/A	#N/A	#N/A	#N/A	#N/A	#N/A	-0.134329			0.069665	-1.92821	0.0538286	0.604476	3207	RNA cytidine acetyltransferase
NRRL3_02003		2005.26	#N/A	#N/A	#N/A	#N/A	#N/A	#N/A	0.118644			0.0458256	2.58902	0.00962483	0.225876	1395	thioredoxin domain-containing protein
NRRL3_02004		359.847	#N/A	#N/A	#N/A	#N/A	#N/A	#N/A	-0.0182373			0.0863463	-0.211211	0.832722	0.998857	1548	F-box domain-containing protein
NRRL3_02005		5.6637	#N/A	#N/A	#N/A	#N/A	#N/A	#N/A	-0.13689			0.591215	-0.231541	0.816895	0.998857	1818	DnaJ domain-containing protein
NRRL3_02006		10000.8	#N/A	#N/A	#N/A	#N/A	#N/A	#N/A	-0.035124			0.0351807	-0.998386	0.318092	0.990615	894	ATP synthase, F1 complex, subunit gamma, mitochondrial
NRRL3_02007		2186.79	#N/A	#N/A	#N/A	#N/A	#N/A	#N/A	0.00665203			0.0468487	0.14199	0.887088	0.998857	2655	DNA topoisomerase 1
NRRL3_02008		295.537	#N/A	#N/A	#N/A	#N/A	#N/A	#N/A	0.0998853			0.100489	0.993994	0.320226	0.990615	1125	NAD-dependent epimerase/dehydratase domain-containing protein
[truncated: 9,789 more rows]

## Sheet: CWI genes Park et al., 2016
description	CWI genes	An#	NRRL3	BaseMean expression	padj	significant 1, not significant 0	Log2FC	2^x	FC
glutamine:fructose-6-phosphate amidotransferase	gfaB	An03g05940	NRRL3_08347	1112.24	0.014096	1	0.300166	1.23129	1.23129
alpha glucan synthase	agsA	An04g09890	NRRL3_07454	749.311	0.810365	0	0	1	1
Putative endo-mannanase (GH76-family) with a possible role in GPI-CWP incorporation	dfgC	An14g03520	NRRL3_00897	1579.74	0.161834	0	0	1	1
chitin synthase	chsF	An12g10380	NRRL3_02932	6265.25	0.0505315	0	0	1	1
Putative plasma membrane sensor-transducer of stress activated CWI	wscB	An07g04070	NRRL3_04545	1695.17	0.998857	0	0	1	1
chitin synthase	chsD	An09g02290	NRRL3_00179	2062.7	0.923995	0	0	1	1
Putative exo-beta-1,3-glucanase GH55-family	bgxA	An01g12450	NRRL3_02657	2549.29	0.696451	0	0	1	1
chitin synthase	chsB	An09g04010	NRRL3_00331	3689.21	0.94616	0	0	1	1
glutamine:fructose-6-phosphate amidotransferase	gfaA	An18g06820	NRRL3_10711	12517.8	0.998857	0	0	1	1
Putative 1,3-beta- glucanosyltransferase GH72	gelF	An16g06120	NRRL3_06843	23.1839	0.983244	0	0	1	1
Diacylglycerol diphosphate phosphatase activity	ddpA	An11g05330	NRRL3_09713	238.842	0.998857	0	0	1	1
transcription factor	CrzA	An18g05920	NRRL3_10641	1072.17	0.87729	0	0	1	1
chitin synthase	csmB	An02g02340	NRRL3_06067	5582.57	0.0906981	0	0	1	1
Putative calcium-transporting ATPase	pcmA	An08g03090	NRRL3_10970	1038.39	0.989605	0	0	1	1
transcription factor	SrbA	An03g05170	NRRL3_08408	1451.65	0.990615	0	0	1	1
chitin synthase	chsA	An07g05570	NRRL3_04653	1441.55	0.0285106	1	-0.172472	0.887321	-1.12699
Putative glucosamine-6-phosphate N-acetyltransferase	gnaA	An12g07840	NRRL3_03114	779.845	0.998857	0	0	1	1
transcription factor	RlmA	An02g12210	NRRL3_05280	543.287	0.998857	0	0	1	1
Putative lysophospholipase phospholipase B	IplB	An02g13220	NRRL3_05203	8563.72	0.332148	0	0	1	1
Putative vacuolar Ca2+/H+ exchanger	vcxA	An01g03100	NRRL3_01896	613.01	0.990615	0	0	1	1
transcription factor	MsnA	An04g03980	NRRL3_07909	1111.32	0.758875	0	0	1	1
Putative fatty acyl-CoA synthetase	fatD	An04g01370	NRRL3_08145	80.5337	0.998857	0	0	1	1
alpha glucan synthase	agsE	An09g03070	NRRL3_00248	5327.18	0.375753	0	0	1	1
Ortholog(s) have carnitine transmembrane transporter activity, carnitine:acyl carnitine antiporter activity and role in acetate catabolic process, carbon utilization, carnitine transport, fatty acid metabolic process	acuH	An03g03360	NRRL3_08549	827.025	0.990615	0	0	1	1
alpha glucan synthase	agsB	An15g07810	NRRL3_04200	96.6176	0.998857	0	0	1	1
Acetyl-CoA hydrolase; protein levels influenced by the presence of lactate	achI	An16g07110	NRRL3_06777	2742.42	0.998857	0	0	1	1
Putative 1,3-beta- glucanosyltransferase GH72	gelA	An10g00400	NRRL3_06317	2227.1	0.998857	0	0	1	1
Ergosterol biosynthesis	ergB	An01g03350	NRRL3_01919	987.059	0.998857	0	0	1	1
Putative cell wall protein similar to A. nidulans phiA; induced by caspofungin	phiA	An14g01820	NRRL3_00745	138.678	0.18989	0	0	1	1
Putative cell wall protein with internal repeats; induced by caspofungin	pirA	An12g10200	NRRL3_02950	6465.81	5.41622e-06	1	0.696441	1.6205	1.6205
From overview in Park et al., 2016 on triggered genes during CWS (MsnA, CrzA and RlmA regulated)

## Sheet: CW proteins Pel et al., 200 (2
Beta-1,3-glucan synthesis and processing
Gas-family			NRRL3	BaseMean expression	padj	significant 1, not significant 0	Log2FC	2^x	FC
An02g03070	Predicted GPI-anchored protein. Putative 1,3-beta-glucanosyltransferase GH72; A. fumigatus Gel3-like	GelC	NRRL3_06014	4.38277	0.998857	0	0	1	1
An09g00670	Predicted GPI-anchored protein. Putative 1,3-beta-glucanosyltransferase GH72; member of the Gel-family	GelD	NRRL3_00054	11859.7	0.998857	0	0	1	1
An03g06220	Predicted GPI-anchored protein. Putative 1,3-beta-glucanosyltransferase GH72; member of the Gel-family	GelE	NRRL3_08332	60.6315	0.998857	0	0	1	1
An16g06120	Predicted GPI-anchored protein. Putative 1,3-beta-glucanosyltransferase GH72; member of the Gel-family	GelF	NRRL3_06843	23.1839	0.983244	0	0	1	1
An10g00400	Predicted GPI-anchored protein. Putative 1,3-beta-glucanosyltransferase GH72; A. fumigatus Gel1-like	GelA	NRRL3_06317	2227.1	0.998857	0	0	1	1
An08g07350	Predicted GPI-anchored protein. Putative 1,3-beta-glucanosyltransferase GH72; A. fumigatus Gel2-like	GelB	NRRL3_11308	1274.92	0.313059	0	0	1	1
An02g09050	Predicted GPI-anchored protein. Putative 1,3-beta-glucanosyltransferase GH72; member of the Gel-family	GelG	NRRL3_05514	48.2785	0.998857	0	0	1	1
Bgl-family
An08g03580	Putative beta-1,3-glucanosyltransferase GH17; A fumigatus Bgt1-like	BgtA	NRRL3_11007	7.54554	0.998857	0	0	1	1
An03g05290	Predicted GPI-anchored protein. Putative beta-1,3-glucanosyltransferase GH17; member of the AfBgt1-family	BgtB	NRRL3_08399	17791.7	0.990615	0	0	1	1
An07g04650	Putative beta-1,3-glucanosyltransferase GH17; member of the AfBgt1-family	BgtC	NRRL3_04586	446.392	0.998857	0	0	1	1
An06g01530	Putative beta-1,3-glucanosyltransferase GH17; member of the AfBgt1-family	BgtD	NRRL3_11626	8.28963	0.998857	0	0	1	1
An16g07040	Putative beta-1,3-glucanosyltransferase GH17; member of the AfBgt1-family	BgtE	NRRL3_06780	10680.4	0.998857	0	0	1	1
Crh1-family
An11g01540	Putative transglycosidase of GH16-family involved in cell wall biosynthesis; ScCrh1-like	CrhA	NRRL3_10021	274.172	4.26747e-26	1	-11.5434	0.000335042	-2984.7
An01g11010	Predicted GPI-anchored protein. Putative transglycosidase of GH16-family involved in cell wall biosynthesis; member of the ScCrh1-family	CrhD	NRRL3_02532	1585.2	4.71471e-35	1	-13.354	9.55093e-05	-10470.2
An13g02510	Predicted GPI-anchored protein. Putative transglycosidase of GH16-family involved in cell wall biosynthesis; member of the ScCrh1-family	CrhE	NRRL3_01365	30.1399	9.59068e-13	1	-8.35387	0.00305658	-327.163
An16g02850	Putative transglycosidase of GH16-family involved in cell wall biosynthesis; member of the ScCrh1-family	CrhF	NRRL3_07085	83.9557	1.90176e-18	1	-9.83658	0.00109369	-914.336
An15g05350	Putative transglycosidase of GH16-family involved in cell wall biosynthesis; member of the ScCrh1-family	CrhG	NRRL3_03998	130.827	4.13096e-21	1	-10.4648	0.000707573	-1413.28
An07g07530	Predicted GPI-anchored protein. Putative transglycosidase of GH16-family involved in cell wall biosynthesis; ScCrh2-like	CrhB	NRRL3_04809	495.581	4.31985e-30	1	-12.3972	0.000185389	-5394.07
An07g01160	Predicted GPI-anchored protein. Putative transglycosidase of GH16-family involved in cell wall biosynthesis; member of the ScCrh1-family	CrhC	NRRL3_04315	244.707	3.36019e-25	1	-11.3677	0.000378439	-2642.43
An01g03090	Predicted GPI-anchored protein. Putative endo-beta-1,3-glucanase GH81-family; ScEng1-like	EngA	NRRL3_01895	381.839	0.997444	0	0	1	1
An18g04100	Putative exo-beta-1,3-glucanase (GH5-family); ScExg1-like	ExgA	NRRL3_10498	12.8336	0.891383	0	0	1	1
An11g07660	Putative exo-beta-1,3-glucanase (GH5-family); member of the ScExg1-family	ExgB	NRRL3_09530	655.437	0.998857	0	0	1	1
An08g01100	Putative exo-beta-1,3-glucanase (GH5-family); member of the ScExg1-family	ExgC	NRRL3_10808	354.372	0.956696	0	0	1	1
An06g02060	Putative exo-beta-1,3-glucanase (GH5-family); member of the ScExg1-family	ExgD	NRRL3_11789	1.96637	0.998857	0	0	1	1
An01g12450	Putative exo-beta-1,3-glucanase (GH55-family); related to Coniothyrium minitans exo-1,3-glucanase (Cmg1)	BxgA	NRRL3_02657	2549.29	0.696451	0	0	1	1
An02g13180	Putative exo-beta-1,3-glucanase (GH55-family); related to Coniothyrium minitans exo-1,3-glucanase (Cmg1)	BgxB	NRRL3_05208	48.9923	0.998857	0	0	1	1
An19g00090	Putative exo-beta-1,3-glucanase (GH55-family); related to Coniothyrium minitans exo-1,3-glucanase (Cmg1)	BgxC	NRRL3_01223	39.8684	0.998857	0	0	1	1
Others
An06g01550	Putative catalytic subunit beta1,3-glucan synthase complex; ScFks1-like	FksA*	NRRL3_11624	15504.1	0.999513	0	0	1	1
An18g05980	Putative Rho-related GTPase; ScRho1-like	RhoA	NRRL3_10653	4976.86	0.990615	0	0	1	1
An14g00800	Putative regulatory component beta1,3-glucan synthesis; ScHkr1-like	HkrA	NRRL3_00654	2978.63	0.998857	0	0	1	1
An17g02120	Putative regulatory component beta1,3-glucan synthesis; ScKnr4-like	KnrA	NRRL3_06570	1513.54	0.65035	0	0	1	1
Alpha-1,3-glucan synthesis and processing
Ags-family
An04g09890	Putative catalytic subunit alpha1,3-glucan synthase complex; SpAgs1-like	AgsA*	NRRL3_07454	749.311	0.810365	0	0	1	1
An02g03260	Putative catalytic subunit alpha1,3-glucan synthase complex; SpAgs1-like	AgsD*	NRRL3_05996	8.82057	0.998857	0	0	1	1
An09g03070	Putative catalytic subunit alpha1,3-glucan synthase complex; SpAgs1-like	AgsE*	NRRL3_00248	5327.18	0.375753	0	0	1	1
An12g02450	Putative catalytic subunit alpha1,3-glucan synthase complex; SpAgs1-like	AgsC*	NRRL3_09002	1986.24	0.542317	0	0	1	1
An15g07810	Putative catalytic subunit alpha1,3-glucan synthase complex; SpAgs1-like	AgsB*	NRRL3_04200	96.6176	0.998857	0	0	1	1
An16g04200	Putative Rho-related GTPase; ScRho2-like and SpRho2-like	RhoB	NRRL3_06974	1298.76	0.996582	0	0	1	1
Agt-family
An12g02460	Putative GPI-anchored amylase-like protein (GH13-family) with possible function in alpha1,3-1,4-glucan processing	agtB	NRRL3_09001	1330.88	0.990615	0	0	1	1
An15g07800	Putative GPI-anchored amylase-like protein (GH13-family) with possible function in alpha1,3-1,4-glucan processing	agtC	NRRL3_04199	12.7959	0.998857	0	0	1	1
An09g03100	Putative GPI-anchored amylase-like protein (GH13-family) with possible function in alpha1,3-1,4-glucan processing	agtA	NRRL3_00249	2061.14	1.31134e-07	1	0.351442	1.27583	1.27583
Agn-family
An06g00510	Putative alpha-1,3-glucanase GH71; SpAgn1-like	AgnA	NRRL3_11720	0.120537	NA	0	0	1	1
An07g08640	Predicted GPI-anchored protein. Putative alpha-1,3-glucanase GH71; member of the SpAgn1-family	AgnB	NRRL3_04889	14.857	0.998857	0	0	1	1
An09g06260	Putative alpha-1,3-glucanase GH71; member of the SpAgn1-family	AgnC	NRRL3_00508	729.143	0.10203	0	0	1	1
An08g09610	Putative alpha-1,3-glucanase GH71; member of the SpAgn1-family	AgnD	NRRL3_11494	3358.07	0.990615	0	0	1	1
An15g04760	Putative alpha-1,3-glucanase GH71; member of the SpAgn1-family	AgnE	NRRL3_03948	0.140462	NA	0	0	1	1
An12g01800	Putative alpha-1,3-glucanase GH71; member of the SpAgn1-family	AgnF	NRRL3_09054	0.248584	NA	0	0	1	1
An06g00810	Putative alpha-1,3-glucanase GH71; member of the SpAgn1-family	AgnG	NRRL3_11689	0.120537	NA	0	0	1	1
Chitin synthesis and processing
Chitin synthases
An02g02360	Putative chitin synthase with a myosin motor domain ClassV; EnCsmA-like	CsmA	NRRL3_06066	3746.3	0.0978611	0	0	1	1
An02g02340	Putative chitin synthase with a myosin motor domain ClassV; EnCsmA-like	CsmB	NRRL3_06067	5582.57	0.0906981	0	0	1	1
An09g02290	Putative chitin synthase ClassIV; EnChsD-like	ChsD	NRRL3_00179	2062.7	0.923995	0	0	1	1
An09g04010	Putative chitin synthase ClassIII; EnChsB-like	ChsB	NRRL3_00331	3689.21	0.94616	0	0	1	1
An12g10380	Putative chitin synthase ClassIII; EnChsB-like	ChsE	NRRL3_02932	6265.25	0.0505315	0	0	1	1
An08g05290	Putative chitin synthase ClassVI;	ChsG	NRRL3_11152	125.266	0.990615	0	0	1	1
An03g06360	Putative chitin synthase ClassIII; EnChsB-like	ChsF	NRRL3_08320	0.369796	NA	0	0	1	1
An14g00650 An14g00660	Putative chitin synthase ClassI; EnChsC-like	ChsC	NRRL3_00641	2224.1	0.998857	0	0	1	1
An07g05570	Putative chitin synthase ClassII; EnChsA-like	ChsA	NRRL3_04653	1441.55	0.0285106	1	-0.172472	0.887321	-1.12699
Chitinases
An09g06400	Predicted GPI-anchored protein. Putative ClassIII Chitinase (GH18); ScCts1-like	CtcA	NRRL3_00523	16789.5	0.00243756	1	-0.271463	0.828479	-1.20703
An09g05920	Putative ClassIII Chitinase (GH18); ScCts1-like	CtcB	NRRL3_00478	38.8568	0.998857	0	0	1	1
An02g07020	Putative ClassV Chitinase (GH18); ScCts2-like	CfcA	NRRL3_05709	260.211	0.990615	0	0	1	1
An08g09030	Putative ClassV Chitinase (GH18); ScCts2-like	CfcB	NRRL3_11445	6.37943	0.992749	0	0	1	1
An04g04670	Putative ClassV Chitinase (GH18); ScCts2-like	CfcC	NRRL3_07862	1470.73	0.0133914	1	-0.195444	0.873304	-1.14508
An01g05360	Putative ClassV Chitinase (GH18); ScCts2-like	CfcD	NRRL3_02063	284.48	0.990615	0	0	1	1
An15g00840	Putative ClassV Chitinase (GH18); ScCts2-like	CfcE	NRRL3_03643	0	NA	0	#VALUE!	#VALUE!	#VALUE!
An11g01160	Putative ClassV Chitinase (GH18); ScCts2-like	CfcF	NRRL3_10047	0.233261	NA	0	0	1	1
An19g00100	Putative ClassV Chitinase (GH18); ScCts2-like	CfcG	NRRL3_01224	2.62973	0.990615	0	0	1	1
An14g07420	Putative ClassV Chitinase (GH18); ScCts2-like	CfcH	#N/A
An02g13580	Putative ClassV Chitinase (GH18); ScCts2-like	CfcI	NRRL3_05164	16.8586	0.998857	0	0	1	1
An11g05860	Putative ClassV Chitinase (GH18); ScCts2-like	CfcJ	NRRL3_09665	0	NA	0	#VALUE!	#VALUE!	#VALUE!
An12g05330	Putative ClassV Chitinase (GH18); ScCts2-like	CfcK	#N/A
N/A	Putative chitinase (NRRL3 specific)		NRRL3_01212	74.5888	0.732927	0	0	1	1
N/A	Putative chitinase (NRRL3 specific)		NRRL3_04221	163.353	0.0199137	1	0.455535	1.37129	1.37129
N/A	Putative chitinase (NRRL3 specific)		NRRL3_09653	260.119	0.935681	0	0	1	1
Beta-1,6-glucan synthesis and processing
An02g03980	Putative transglycosidase required for beta-1,6 glucan biosynthesis; ScKre6-like	KslA	NRRL3_05937	14.4447	0.998857	0	0	1	1
An05g00130	Pytative glycoprotein required for beta-1,6 glucan biosynthesis; ScKre9-like	KnlA	NRRL3_03533	186.043	0.682789	0	0	1	1
An07g01540	Putative protein involved in beta-1,6 glucan biosynthesis; ScRot1-like	RotA	NRRL3_04348	308.625	0.998857	0	0	1	1
Other enzymes with a putative function in cell wall biosynthesis
Dfg-family
An18g01410	Putative endo-mannanase (GH76-family) with a possible role in GPI-CWP incorporation; ScDfg5-like	DfgA	NRRL3_10276	0	NA	0	#VALUE!	#VALUE!	#VALUE!
An03g00740	Predicted GPI-anchored protein. Putative endo-mannanase (GH76-family) with a possible role in GPI-CWP incorporation; ScDfg5-like	DfgB	NRRL3_08722	4.94841	0.906746	0	0	1	1
An14g03520	Predicted GPI-anchored protein. Putative endo-mannanase (GH76-family) with a possible role in GPI-CWP incorporation; ScDfg5-like	DfgC	NRRL3_00897	1579.74	0.161834	0	0	1	1
An01g06500	Predicted GPI-anchored protein. Putative endo-mannanase (GH76-family) with a possible role in GPI-CWP incorporation; ScDfg5-like	DfgD	NRRL3_02155	28.1218	0.990615	0	0	1	1
An16g08090	Predicted GPI-anchored protein. Putative endo-mannanase (GH76-family) with a possible role in GPI-CWP incorporation; ScDfg5-like	DfgE	NRRL3_06700	712.54	0.0130781	1	-0.275433	0.826202	-1.21036
An06g00360	Predicted GPI-anchored protein. Putative endo-mannanase (GH76-family) with a possible role in GPI-CWP incorporation; ScDfg5-like	DfgF	NRRL3_11731	1122.28	0.642534	0	0	1	1
An02g02660	Putative endo-mannanase (GH76-family) with a possible role in GPI-CWP incorporation; ScDfg5-like	DfgG	NRRL3_06048	272.023	0.625301	0	0	1	1
An11g01240	Putative endo-mannanase (GH76-family) with a possible role in GPI-CWP incorporation; ScDfg5-like	DfgH	NRRL3_10041	1052.43	0.998857	0	0	1	1
An12g05930	Putative endo-mannanase (GH76-family) with a possible role in GPI-CWP incorporation; ScDfg5-like	DfgI	NRRL3_03261	2.85554	0.9859	0	0	1	1
An04g01230	Predicted GPI-anchored protein. Putative enzyme involved in cell wall biosynthesis with unknown function; ScEcm33-like	EcmA	NRRL3_08160	20763.1	0.990615	0	0	1	1
Aspergillus niger proteins involved in cell wall integrity pathway.
WSC-family
An01g09460	Putative plasma membrane sensor-transducer of the stress-activated PKC1-MPK1 kinase pathway involved in maintenance of cell wall integrity; ScWsc1-like	WscA	NRRL3_02407	2958.18	0.956696	0	0	1	1
An07g04070	Putative plasma membrane sensor-transducer of the stress-activated PKC1-MPK1 kinase pathway involved in maintenance of cell wall integrity; ScWsc1-like	WscB	NRRL3_04545	1695.17	0.998857	0	0	1	1
Mtl-family
An02g06660	Putative plasma membrane sensor required for cell wall integrity signalling; ScMtl1like	MtlA	NRRL3_05738	2609.46	0.990615	0	0	1	1
An04g10140	Putative plasma membrane sensor required for cell wall integrity signalling; ScMtl1like	MtlB	NRRL3_07436	320.309	0.998857	0	0	1	1
Rho-GEFs
An07g05090	Putative Rho1-Guanine Exchange Factor involved in CWI signalling with strong similarity to ScRom1	RefA	NRRL3_04623	2242.49	0.998857	0	0	1	1
An15g02900	Putative Rho1-Guanine Exchange Factor with similarity to ScRom1	RefB	NRRL3_03816	998.988	0.998857	0	0	1	1
An04g05150	Putative Cdc42-Guanine Exchange Factor with strong similarity to ScCdc24	CefA	NRRL3_07830	892.93	0.998857	0	0	1	1
An08g10040	Putative Cdc42-Guanine Exchange Factor with weak similarity to ScCdc24	CefB	NRRL3_11531	3.91412	0.997444	0	0	1	1
Rho-GAPs
An10g00490	Putative Rho1-GTPase Activating protein (GAP) involved in CWI signaling and actin organization with similarity to ScSag7	RapA	NRRL3_06328	926.948	0.998857	0	0	1	1
An11g10060	Putative Rho1-GTPase Activating protein (GAP) involved in CWI signaling with similarity to ScBem2	RapB	NRRL3_09316	1513.27	0.755726	0	0	1	1
An15g03040	Putative Rho1-GTPase Activating protein (GAP) involved in beta1,3-glucan synthesis with strong similarity to ScLrg1	RapC	NRRL3_03824	1112.74	0.998857	0	0	1	1
An13g01020	Putative Rho1-GTPase Activating protein (GAP) with weak similarity to ScBem2	RapD	NRRL3_01486	412.597	0.998857	0	0	1	1
An13g00850	Putative Rho1-GTPase Activating protein (GAP) with strong similarity to ScRgd2	RapE	NRRL3_01500	1737.25	0.998857	0	0	1	1
An08g05440	Putative Cdc42-GTPase Activating protein (GAP) with similarity to ScRga1	CapA	NRRL3_11165	689.653	0.990615	0	0	1	1
An18g06730	Putative Cdc42-GTPase Activating protein (GAP) with similarity to ScBem3p	CapB	NRRL3_10703	1194.33	0.998857	0	0	1	1
Rho-related GTPases
An18g05980	Putative Rho-related GTPase; ScRho1-like	RhoA	NRRL3_10653	4976.86	0.990615	0	0	1	1
An16g04200	Putative Rho-related GTPase; ScRho2-like and SpRho2-like	RhoB	NRRL3_06974	1298.76	0.996582	0	0	1	1
An14g05530	Putative Rho-related GTPase; ScRho4-like	RhoD	NRRL3_01054	837.364	0.832685	0	0	1	1
An02g14200	Putative Rho-related GTPase; ScCdc42-like	CftA*	NRRL3_05116	1025.04	0.998857	0	0	1	1
An11g10030	Putative Rho-related GTPase; HsRac1-like	RacA*	NRRL3_09318	943.142	0.998857	0	0	1	1
An11g09620	Putative Rho-related GTPas;e ScRho3-like	RhoC	NRRL3_09361	409.509	0.998857	0	0	1	1
An18g02400	Protein kinase C with putative function in CWI signaling	PkcA*	NRRL3_10351	2504.01	0.998857	0	0	1	1
MAPKKKs
An02g06830	MAPKKK with putative function in CWI signalling Bck1; ScBck-like	BckA	NRRL3_05724	848.235	0.998857	0	0	1	1
An17g01280	MAPKKK with putative function in Pheromone response/pseudohyphal growth pathway; ScSte11-like	SteK	NRRL3_06498	687.892	0.998857	0	0	1	1
An08g03240	MAPKKK with putative function in High Osmolarity stress pathway; ScSsk2-like	SskB	NRRL3_10977	1085.72	0.998857	0	0	1	1
MAPKKs
An18g03740	MAPKK with putative function in CWI signalling; ScMkk1-like	MkkA	NRRL3_10464	1514.92	0.998857	0	0	1	1
An11g10690	MAPKK with putative function in Pheromone response/pseudohyphal growth pathway; ScSte7-like	SteG	NRRL3_09266	544.515	0.982601	0	0	1	1
An01g11080	MAPKK with putative function in High Osmolarity stress pathway; ScPbs2-like	PbsB	NRRL3_02535	1234.37	0.781491	0	0	1	1
MAPKs
An01g09520	MAPK with putative function in CWI signalling; ScMpk-like	MpkA*	NRRL3_02412	1920.59	0.990615	0	0	1	1
An08g10670	MAPK with putative function in Pheromone response/pseudohyphal growth pathway; ScFus3-like	FusC*	NRRL3_11584	1572.84	0.998857	0	0	1	1
An07g03980	MAPK with putative function in High Osmolarity stress pathway; ScHog1-like	HogA	NRRL3_04538	151.202	0.998857	0	0	1	1
An08g05850	MAPK with putative function in High Osmolarity stress pathway; ScHog1-like	HogB	NRRL3_11191	1506.06	0.998857	0	0	1	1
An18g05270	MAPK with putative function in High Osmolarity stress pathway; ScHog1-like	HogC	NRRL3_10588	24.1691	0.990615	0	0	1	1
MADS-BOX transcription factors
An02g12210	MADS-box transcription factor involved in CWI-signalling; ScRlmA	RlmA*	NRRL3_05280	543.287	0.998857	0	0	1	1
An12g08730	MADS-box transcription factor similar to ScMcm1	McmA	NRRL3_03056	1914.29	0.990615	0	0	1	1
Predicted hydrophobins in the genome of A. niger
An01g10940	Putative hydrophobin;	hypA	NRRL3_02525	1.79775	0.940537	0	0	1	1
An03g02360	Putative hydrophobin; sim. dewA hydrophobin	hypB	NRRL3_08609	0.128049	NA	0	0	1	1
An03g02400	Putative hydrophobin; sim. dewA hydrophobin	hypC	NRRL3_08607	2.00887	0.998857	0	0	1	1
An04g08500	Putative hydrophobin; sim. rodA hydrophobin	hypD	NRRL3_07571	44.6321	0.984917	0	0	1	1
An07g03340	Putative hydrophobin; sim. hyp1 hydrophobin (A. fumigatus)	hypE	NRRL3_04490	59.7386	0.990615	0	0	1	1
An15g03800	Putative hydrophobin; similar to A. niger EST an_3228	hypF	NRRL3_03871	0.725732	NA	0	0	1	1
An09g05530	Putative hydrophobin;	hypG	NRRL3_00443	0.363412	NA	0	0	1	1
*Published before Pel et al., 2007

## Sheet: read counts per sample
ID	WT_70	WT_90	Mut_70	Mut_90
NRRL3_00008	56.8272	41.4884	88.4272	76.3823
NRRL3_00013	1941.42	1778.15	2398.99	2721.18
NRRL3_00097	1820.27	1733.42	1484.27	1438.4
NRRL3_00239	56.8909	61.4979	5.56307	9.93068
NRRL3_00240	34.7472	25.134	65.6138	91.0431
NRRL3_00249	1891.52	1731.46	2352.58	2269.01
NRRL3_00251	1093.55	1136.34	1562.89	1519.08
NRRL3_00276	3877.83	3975.35	3533.77	3467.17
NRRL3_00351	942.645	910.056	778.402	771.977
NRRL3_00353	1836.28	1740.75	1527.24	1566.67
NRRL3_00362	910.47	871.257	645.652	709.891
NRRL3_00462	968.863	756.957	698.706	658.436
NRRL3_00486	1675.55	1585.06	1469.79	1435.62
NRRL3_00502	86.606	86.6686	47.1977	39.0052
NRRL3_00523	18440.9	18301	15823.8	14592.6
NRRL3_00540	26612.4	24634.6	29773	30686.3
NRRL3_00598	435.732	435.848	497.126	579.137
NRRL3_00679	1205.27	1006.12	1234.59	1477.16
NRRL3_00700	112.453	54.9351	265.994	208.732
NRRL3_00705	196.116	192.563	232.652	300.125
NRRL3_00710	254.653	238.142	286.101	349.508
NRRL3_00761	6106.04	5666.07	4881.99	5358.4
NRRL3_00771	359.742	283.686	350.618	578.061
NRRL3_00824	2393.68	2269.22	1848.25	2147.76
NRRL3_01029	12.7308	8.23642	48.2348	38.5573
NRRL3_01036	4982.49	5074.75	5667.45	5780.68
NRRL3_01112	395.664	439.923	434.203	578.984
NRRL3_01365	61.3853	59.1742	0	0
NRRL3_01501	102.202	94.6594	129.593	183.673
NRRL3_01619	83.4306	77.0495	184.058	281.758
NRRL3_01620	13.9393	7.16357	21.2094	29.3779
NRRL3_01768	83.7213	55.1413	140.213	137.399
NRRL3_01774	91.1887	94.9569	84.8321	227.875
NRRL3_02050	3219.67	2917.19	3421.12	3694.09
NRRL3_02192	2524.93	2349.77	1969.44	1844.03
NRRL3_02268	3045.28	3030.32	2891.05	2567.27
NRRL3_02295	129.26	96.7617	233.292	217.251
NRRL3_02391	4521.73	4751.11	5593.63	5111.04
NRRL3_02422	1746.2	1804.39	2104.97	2472.93
NRRL3_02521	197.387	288.81	163.562	148.755
NRRL3_02532	3203.53	3136.72	0.530498	0
NRRL3_02564	150.015	134.918	97.3317	103.854
NRRL3_02606	1925.39	1908.51	1464.36	1422.18
NRRL3_02655	753.993	802.871	688.241	627.14
NRRL3_02751	15.6969	16.2359	0.994404	0
NRRL3_02906	48.4522	43.9392	90.1508	82.0222
NRRL3_02926	314.031	284.266	581.658	510.94
NRRL3_02927	50.1081	59.3845	109.487	95.8909
NRRL3_02929	71.5276	60.2394	120.705	124.234
NRRL3_02949	878.27	818.364	1271.36	1353.38
NRRL3_02950	5532.26	4431.37	7292.87	8606.75
NRRL3_02963	120.273	152.008	187.886	204.948
NRRL3_02980	874.251	969.303	510.744	475.761
NRRL3_03145	15.4942	14.7893	0.528748	0
NRRL3_03193	408.436	383.333	300.57	321.5
NRRL3_03194	497.391	515.333	549.67	713.442
NRRL3_03229	11.7781	26.1103	44.4289	37.9559
NRRL3_03432	4572.95	4198.83	3770.73	3825.41
NRRL3_03527	1896.01	1862.5	1677.92	1600.85
NRRL3_03557	2083.06	2106.49	1757.61	1761.08
NRRL3_03707	1631.73	1411.05	1264.49	1304.77
NRRL3_03818	887.669	938.074	782.953	761.165
NRRL3_03854	548.198	545.402	417.93	446.919
NRRL3_03954	1040.04	1118.2	902.593	938.693
NRRL3_03998	239.352	283.955	0	0
NRRL3_04070	711.07	801.498	947.504	831.84
NRRL3_04112	843.761	856.398	900.795	1158.36
NRRL3_04141	13.1944	17.3553	2.39013	6.08944
NRRL3_04147	7757.16	8056.62	7176.68	7169.12
NRRL3_04182	46.5133	54.6535	84.1181	110.393
NRRL3_04221	126.567	149.217	191.137	186.493
NRRL3_04222	152.859	159.834	238.92	203.123
NRRL3_04233	60.2211	31.9837	125.266	115.431
NRRL3_04235	12.7309	5.97771	24.2506	27.3862
NRRL3_04276	660.485	636.717	522.929	433.054
NRRL3_04285	218.864	204.294	251.124	311.818
NRRL3_04300	23.2406	21.662	61.4018	61.5427
NRRL3_04315	439.744	539.085	0	0
NRRL3_04341	198.968	173.199	316.414	253.834
NRRL3_04373	681.906	602.377	547.519	522.589
NRRL3_04374	1750.66	1563.59	1388.46	1340.79
NRRL3_04569	163.576	186.045	196.378	360.574
NRRL3_04592	395.722	497.878	361.155	328.841
NRRL3_04601	2566.27	2305.86	2003.92	2096.95
NRRL3_04602	637.588	602.523	496.803	531.761
NRRL3_04605	494.737	504.161	364.333	373.449
NRRL3_04647	753.722	595.119	818.064	1096.89
NRRL3_04648	179.294	142.825	204.621	236.661
NRRL3_04651	10989.9	11025	13414.9	13799.1
NRRL3_04653	1552.83	1502.16	1354.03	1357.16
NRRL3_04674	1810.83	1849.26	1531.61	1455.91
NRRL3_04680	4014.62	3939.6	4437.26	4786.14
NRRL3_04762	367.613	398.94	500.843	503.291
NRRL3_04797	1168.81	1136.85	1348.38	1291.17
NRRL3_04809	1055.86	926.463	0	0
NRRL3_04846	824.861	839.819	787.078	610.727
NRRL3_04894	810.964	741.356	881.466	1017.42
NRRL3_05015	32814.5	31930.7	35847.8	35628
NRRL3_05306	30.3504	33.2819	7.69042	11.1976
NRRL3_05336	5988.54	5610.33	5009.96	4898.34
NRRL3_05349	48.7126	70.1463	33.656	32.6679
NRRL3_05398	162.769	119.086	255.71	282.789
NRRL3_05407	97.9678	83.2125	47.1909	57.2537
NRRL3_05425	3688.34	3920.02	4215.69	4593.9
NRRL3_05464	37.9889	52.3918	11.8939	23.9624
NRRL3_05512	38.8065	48.5842	21.3693	23.0195
NRRL3_05593	795.603	771.952	684.116	610.859
NRRL3_05609	74.4381	51.0988	119.875	89.0873
NRRL3_05623	294.093	319.472	240.697	225.024
NRRL3_05624	164.702	188.853	224.995	256.093
NRRL3_05668	726.792	710.146	829.454	971.202
NRRL3_05763	638.76	621.239	503.065	469.356
NRRL3_05772	54.9497	68.4416	32.1959	36.0162
NRRL3_05819	3898.08	3858.92	3620.7	3454.02
NRRL3_05833	2999.61	2858.79	3287.71	3360.25
NRRL3_05839	802.06	809.615	683.324	594.158
NRRL3_05883	2893.05	2746.63	3133.02	3271.8
NRRL3_06130	173.278	154.079	276.888	334.623
NRRL3_06149	295.019	339.978	213.016	203.892
NRRL3_06411	3135.3	3104.5	3316.39	3740.33
NRRL3_06423	30.4151	15.3309	52.3984	48.6355
NRRL3_06445	35.2834	22.027	11.352	12.3131
NRRL3_06447	38.3565	20.8049	63.0805	54.0007
NRRL3_06536	1487.38	1334.66	1232.51	1149.86
NRRL3_06551	1921.45	1935.22	1715.04	1649.75
NRRL3_06694	2052.82	1871.06	1900.81	2569.9
NRRL3_06700	716.929	844.56	679.914	608.758
NRRL3_06717	409.213	407.548	662.62	684.833
NRRL3_06778	59.6723	31.8883	136.085	120.379
NRRL3_06800	2666.3	2275.92	2791.06	3387.21
NRRL3_06826	1487.13	1520.47	1797.59	1662.01
NRRL3_06890	1119.91	1075.8	1180.3	1443.68
NRRL3_07018	609.328	619.661	521.437	490.501
NRRL3_07059	4486.41	3880.51	3578.28	3627.39
NRRL3_07085	173.089	162.734	0	0
NRRL3_07197	1251.45	1347.74	1517.18	1569.19
NRRL3_07231	889.115	603.677	1145.64	1201.63
NRRL3_07266	75.8514	64.8258	95.5641	160.945
NRRL3_07358	7.54415	14.7757	0.467157	0.967164
NRRL3_07398	638.689	595.957	510.915	500.006
NRRL3_07451	194.365	165.396	266.531	284.598
NRRL3_07473	203.929	158.107	239.731	298.766
NRRL3_07672	158.838	177.288	135.763	96.4083
NRRL3_07736	320.659	268.57	223.722	203.939
NRRL3_07803	1889.75	1546.32	1458.63	1451.09
NRRL3_07822	2687.49	2721.77	3005.52	2967.29
NRRL3_07842	1404.88	1489	1680.79	1942.75
NRRL3_07862	1588.73	1551.13	1326.18	1416.88
NRRL3_07920	1725.2	1620.52	1463.82	1418.5
NRRL3_07921	27.6297	20.8705	69.162	69.2212
NRRL3_07937	143.145	80.5081	296.126	254.993
NRRL3_07946	861.579	620.172	1245.36	1179.09
NRRL3_07947	14.2694	9.88278	20.7545	35.8869
NRRL3_08017	111.363	102.028	180.372	245.152
NRRL3_08114	6895.9	6636.52	5936.96	5913.6
NRRL3_08159	21.0082	19.0651	5.51725	10.4605
NRRL3_08181	22168.5	24039.2	25389.7	26899.3
NRRL3_08208	2975.12	2585.84	2376.83	2342.25
NRRL3_08211	8488.09	7571.28	7211.74	6467.36
NRRL3_08288	5174.62	4716.06	5128.96	7305.33
NRRL3_08347	892.727	1108.64	1149.3	1298.28
NRRL3_08377	1943.23	1860.24	1700.43	1676.96
NRRL3_08378	2563.2	2449.6	1952.9	2207.07
NRRL3_08406	1330.21	1387.42	1417.32	1719.44
NRRL3_08490	1625.2	1529.89	1203.6	1151.93
NRRL3_08513	1759.93	1682.51	1680.11	1389.62
NRRL3_08517	1116.35	1062.72	940.731	907.378
NRRL3_08601	3528.02	3387.57	2702.8	2711.92
NRRL3_08605	312.574	248.735	446.213	351.89
NRRL3_08616	416.566	417.754	317.887	317.136
NRRL3_08619	224.032	256.252	174.858	171.284
NRRL3_08694	2907.34	2877.73	2559.79	2458.36
NRRL3_08720	3992.29	4486.06	3831.14	3306.37
NRRL3_08790	5414.07	4796.88	5930.33	6117.28
NRRL3_08822	1267.7	1364.4	1672.28	1677.1
NRRL3_08848	93.3527	89.654	46.707	62.14
NRRL3_08892	8324.54	7585.96	6230.48	6461.29
NRRL3_09023	591.808	676.383	474.492	562.578
NRRL3_09101	944.297	1075.55	1416.05	1655.35
NRRL3_09102	2191.09	2641.88	3182.81	3280.03
NRRL3_09103	1552.29	1618.18	1866.61	2291.91
NRRL3_09121	649.406	589.954	670.301	876.499
NRRL3_09139	7527.6	7457.07	9418.07	8863.43
NRRL3_09141	4124.51	4123.4	4708.52	4926.62
NRRL3_09161	930.35	912.843	759.103	830.611
NRRL3_09244	4048.2	3839.97	4524.43	4502.75
NRRL3_09258	3348.62	2919.55	2536.55	2688.53
NRRL3_09381	585.86	571.521	416.422	518.588
NRRL3_09554	30.6867	17.9844	0.527921	0.483015
NRRL3_09555	25.6252	19.1137	0	0
NRRL3_09572	2520.45	2250.36	1948.86	1989.49
NRRL3_09709	869.283	769.536	561.258	631.402
NRRL3_09728	1244.85	1326.48	1018.82	1120.87
NRRL3_09893	31.3364	33.7922	15.2424	12.6012
NRRL3_10021	545	551.686	0	0
NRRL3_10045	490.317	484.959	360.742	380.553
NRRL3_10080	140.214	160.676	179.024	222.89
NRRL3_10147	7.28512	9.36272	0.528903	0.483023
NRRL3_10228	3093.73	3213.44	2468.43	2360.72
NRRL3_10250	1191.73	1114.01	762.912	821.797
NRRL3_10267	3865.4	3610.54	3162.21	3057.45
NRRL3_10368	3953.44	4202.91	7023.78	8130.38
NRRL3_10369	3433.19	4011.05	10716.2	14795.4
NRRL3_10370	241.351	230.761	548.092	655.247
NRRL3_10371	925.004	1027.94	3045.96	4388.61
NRRL3_10372	579.959	634.574	1706.06	2383.09
NRRL3_10373	1337	1389.82	4089.68	5923.93
NRRL3_10374	1447.9	1716.05	4849.22	6770.26
NRRL3_10375	3407.6	3032.95	9725.76	13083.3
NRRL3_10567	2707.96	3078.53	3499.32	3195.1
NRRL3_10815	678.855	638.961	558.685	547.924
NRRL3_10816	1557.88	1498.41	1319.74	1323.55
NRRL3_10901	408.359	365.622	511.182	541.861
NRRL3_11001	4042.23	3733.47	4433.52	4679.91
NRRL3_11020	1971.84	1969.7	1710.87	1685.18
NRRL3_11028	736.798	767.16	1017.98	1196.72
NRRL3_11100	11.8776	9.90722	31.5684	29.1527
NRRL3_11136	1168.55	1223.3	995.186	983.041
NRRL3_11262	711.34	778.359	976.793	1220.46
NRRL3_11394	25.0834	20.3647	46.0284	58.1646
NRRL3_11431	468.497	529.674	544.906	655.117
NRRL3_11500	17.6963	14.5879	36.1729	33.5345
NRRL3_11669	1024.6	1222.02	885.495	1000.94
NRRL3_11693	353.263	323.081	449.954	384.821
NRRL3_11703	1776.9	1771.78	1513.14	1604.65
NRRL3_11712	379.001	293.417	381.536	481.064
NRRL3_11736	1335.46	1495.88	1523.46	1801.79
NRRL3_11748	3.91738	4.54349	14.5928	20.0256
NRRL3_11751	1862.2	1983.75	1594.39	1612.96
NRRL3_11807	5870.33	5473.77	5228.99	7475.5
