# Supplementary material for: A seven-membered cell wall related transglycosylase gene family in Aspergillus niger is relevant for cell wall integrity in cell wall mutants with reduced α-glucan or galactomannan
Source: Cell Surf. 2020 Mar 21;6:100039. doi: 10.1016/j.tcsw.2020.100039 (PMC7389268; doi:10.1016/j.tcsw.2020.100039)
Supplement: Supplementary Table S3 — Gene Ontology (GO) analysis. [file mmc3.xlsx]

## Sheet: GOverview
Terminal GO term	Description GO term	NRRL3 name	Gene name	Description	BaseMean (reads)	FC up (+) or down (-)	Padj (p ≤ 0.05)
GO:0004033	aldo-keto reductase (NADP) activity	NRRL3_01029		short-chain dehydrogenase/reductase family protein	26.9398	3.82342	9.04277e-08
GO:0004495	mevaldate reductase activity	NRRL3_02295		short-chain dehydrogenase/reductase family protein	169.141	1.92758	3.1861e-09
GO:0016229	steroid dehydrogenase activity	NRRL3_02963		short-chain dehydrogenase/reductase family protein	166.279	1.35927	0.0124171
GO:0018451	epoxide dehydrogenase activity	NRRL3_07451		short-chain dehydrogenase/reductase family protein	227.722	1.48708	4.78815e-06
GO:0018452	5-exo-hydroxycamphor dehydrogenase activity	NRRL3_08605		short-chain dehydrogenase/reductase family protein	339.853	1.34035	0.00740343
GO:0018453	2-hydroxytetrahydrofuran dehydrogenase activity	NRRL3_11500		NADP-dependent oxidoreductase domain-containing protein	25.4979	1.82829	0.027899
GO:0032442	phenylcoumaran benzylic ether reductase activity
GO:0033764	steroid dehydrogenase activity, acting on the CH-OH group of donors, NAD or NADP as acceptor
GO:0033765	steroid dehydrogenase activity, acting on the CH-CH group of donors
GO:0043713	(R)-2-hydroxyisocaproate dehydrogenase activity
GO:0048258	3-ketoglucose-reductase activity
GO:0051990	(R)-2-hydroxyglutarate dehydrogenase activity
GO:0000253	3-keto sterol reductase activity
GO:0000252	C-3 sterol dehydrogenase (C-4 sterol decarboxylase) activity
GO:0004448	isocitrate dehydrogenase activity
GO:0008875	gluconate dehydrogenase activity
Genes NRRL3_01029 NRRL3_02295 NRRL3_02963 NRRL3_07451 NRRL3_08605 NRRL3_11500 all have the 16 GO terms listed above
GO:0004553	hydrolase activity, hydrolyzing O-glycosyl compounds	NRRL3_04221		chitinase-like protein	163.353	1.29177	0.0199137
		NRRL3_07862		chitinase	1470.73	-1.125	0.0133914
		NRRL3_08517		beta-glucosidase	1006.79	-1.15183	0.00740343
		NRRL3_00523	ctcA	chitinase-like protein	16789.5	-1.18001	0.00243756
		NRRL3_05407		endo-1,5-alpha-arabinanase	71.4063	-1.59494	0.00662851
		NRRL3_01365	crhE	glycoside hydrolase family 16 protein	30.1399	-801.784	9.59068e-13
		NRRL3_07085	crhF	glycoside hydrolase family 16 protein	83.9557	-2648.9	1.90176e-18
		NRRL3_03998	crhG	glycoside hydrolase family 16 protein	130.827	-4390.77	4.13096e-21
		NRRL3_04315	crhC	glycoside hydrolase family 16 protein	244.707	-8897.13	3.36019e-25
		NRRL3_10021	crhA	glycoside hydrolase family 16 protein	274.172	-10136.9	4.26747e-26
		NRRL3_02532	crhD	glycoside hydrolase family 16 protein	1585.2	-10455.7	4.71471e-35
		NRRL3_04809	crhB	glycoside hydrolase family 16 protein	495.581	-19444.7	4.31985e-30
GO:0005975	carbohydrate metabolic process	NRRL3_10372		aldose 1-/glucose-6-phosphate 1-epimerase family protein	1325.92	3.29109	5.37701e-09
		NRRL3_04221		chitinase-like protein	163.353	1.29177	0.0199137
		NRRL3_00249	agtA	GPI-anchored alpha-glucanosyltransferase	2061.14	1.25947	1.31134e-07
		NRRL3_07842		glycerol kinase	1629.35	1.23841	1.03183e-06
		NRRL3_08347	gfaB	glutamine-fructose-6-phosphate aminotransferase	1112.24	1.18969	0.014096
		NRRL3_07862	cfcC	chitinase	1470.73	-1.125	0.0133914
		NRRL3_08517		beta-glucosidase	1006.79	-1.15183	0.00740343
		NRRL3_00523	ctcA	chitinase-like protein	16789.5	-1.18001	0.00243756
		NRRL3_05407		endo-1,5-alpha-arabinanase	71.4063	-1.59494	0.00662851
		NRRL3_01365	crhE	glycoside hydrolase family 16 protein	30.1399	-801.784	9.59068e-13
		NRRL3_07085	crhF	glycoside hydrolase family 16 protein	83.9557	-2648.9	1.90176e-18
		NRRL3_03998	crhG	glycoside hydrolase family 16 protein	130.827	-4390.77	4.13096e-21
		NRRL3_04315	crhC	glycoside hydrolase family 16 protein	244.707	-8897.13	3.36019e-25
		NRRL3_10021	crhA	glycoside hydrolase family 16 protein	274.172	-10136.9	4.26747e-26
		NRRL3_02532	crhD	glycoside hydrolase family 16 protein	1585.2	-10455.7	4.71471e-35
		NRRL3_04809	crhB	glycoside hydrolase family 16 protein	495.581	-19444.7	4.31985e-30
GO:0042972	licheninase activity	NRRL3_01365	crhE	glycoside hydrolase family 16 protein	30.1399	-801.784	9.04277e-08
		NRRL3_02532	crhD	glycoside hydrolase family 16 protein	1585.2	-10455.7	3.1861e-09
		NRRL3_03998	crhG	glycoside hydrolase family 16 protein	130.827	-4390.77	0.0124171
		NRRL3_04315	crhC	glycoside hydrolase family 16 protein	244.707	-8897.13	4.78815e-06
		NRRL3_04809	crhB	glycoside hydrolase family 16 protein	495.581	-19444.7	0.00740343
		NRRL3_10021	crhA	glycoside hydrolase family 16 protein	274.172	-10136.9	0.027899
GO:0008152	metabolic process	NRRL3_00008		S-adenosyl-L-methionine-dependent methyltransferase domain-containing protein	65.7813	1.53811	0.0100514
		NRRL3_00097		lysophospholipase	1619.09	-1.19453	0.000216145
		NRRL3_00462	fwnA	polyketide synthase AlbA/FwnA	770.74	-1.22524	0.00922903
		NRRL3_00700		short-chain dehydrogenase	160.528	2.56375	0.000203956
		NRRL3_01029		short-chain dehydrogenase/reductase family protein	26.9398	3.82342	9.04277e-08
		NRRL3_01768		ketoreductase	104.119	1.88004	7.51376e-05
		NRRL3_02192		HAD hydrolase subfamily IA protein	2172.04	-1.23512	0.000542676
		NRRL3_02295		short-chain dehydrogenase/reductase family protein	169.141	1.92758	3.1861e-09
		NRRL3_02391		catechol oxidase	4994.38	1.12866	0.0179872
		NRRL3_02906		NmrA-like domain-containing protein	66.1411	1.75438	0.000406101
		NRRL3_02929		NAD-dependent epimerase/dehydratase domain-containing protein	94.1765	1.72386	0.00144254
		NRRL3_02963		short-chain dehydrogenase/reductase family protein	166.279	1.35927	0.0124171
		NRRL3_03145		short-chain dehydrogenase/reductase family protein	7.70307	-1.01288	5.24067e-05
		NRRL3_04070		short-chain dehydrogenase/reductase family protein	822.978	1.13516	0.0278375
		NRRL3_04112		L-arabonate dehydratase	939.828	1.18434	0.00182916
		NRRL3_04235		amidohydrolase-related domain-containing protein	17.5864	2.3196	0.0104753
		NRRL3_04285		aldehyde dehydrogenase	246.525	1.28045	0.00486002
		NRRL3_04315	crhC	glycoside hydrolase family 16 protein	244.707	-8897.13	3.36019e-25
		NRRL3_05398		short-chain dehydrogenase/reductase family protein	205.089	1.85649	5.80598e-10
		NRRL3_05609		NAD(P)-binding domain-containing protein	83.6247	1.50347	0.014096
		NRRL3_05763		calcium-transporting ATPase	558.105	-1.26214	0.000435695
		NRRL3_06411		oxidoreductase domain-containing protein	3324.13	1.10648	0.0305138
		NRRL3_06447		dehydrogenase	44.0607	1.77076	0.00882737
		NRRL3_06694		prolyl oligopeptidase catalytic domain-containing protein	2098.65	1.11763	0.0241909
		NRRL3_06778		short-chain dehydrogenase/reductase family protein	87.0061	2.66784	3.65561e-08
		NRRL3_06890		L-galactonic acid dehydratase GaaB	1204.93	1.17376	0.00379757
		NRRL3_07451		short-chain dehydrogenase/reductase family protein	227.722	1.48708	4.78815e-06
		NRRL3_07672		kynureninase	142.074	-1.35876	0.00948966
		NRRL3_07921		short-chain dehydrogenase/reductase family protein	46.7209	2.68792	5.19852e-07
		NRRL3_07947		short-chain dehydrogenase/reductase family protein	20.1984	2.01538	0.0270498
		NRRL3_08181		NADP-dependent glutamate dehydrogenase GdhA	24624.2	1.10881	0.0229153
		NRRL3_08347	gfaB	glutamine-fructose-6-phosphate aminotransferase	1112.24	1.18969	0.014096
		NRRL3_08513		squalene epoxidase domain-containing protein	1628.04	-1.09847	0.0285106
		NRRL3_08605		short-chain dehydrogenase/reductase family protein	339.853	1.34035	0.00740343
		NRRL3_08790		non-ribosomal peptide synthetase	5564.64	1.16147	0.00106443
		NRRL3_09139		UTP-glucose-1-phosphate uridylyltransferase	8316.54	1.21446	1.16787e-10
		NRRL3_09244		trehalose 6-phosphate phosphatase	4228.84	1.12644	0.00182916
		NRRL3_10250		lysophospholipase catalytic domain-containing protein	972.612	-1.43404	1.47695e-12
		NRRL3_10369		S-adenosyl-L-methionine-dependent methyltransferase domain-containing protein	8238.96	3.39203	2.83378e-13
		NRRL3_10374		enoyl reductase	3695.85	3.60191	1.72747e-09
		NRRL3_10375		polyketide synthase	7312.41	3.49808	5.03142e-09
		NRRL3_11100		short-chain dehydrogenase/reductase family protein	20.6265	2.51164	0.00131282
		NRRL3_11703		beta-lactamase-related protein	1666.62	-1.12314	0.00948966
		NRRL3_11712		short-chain dehydrogenase/reductase family protein	383.755	1.22214	0.026711
GO:0050236	pyridoxine:NADP 4-dehydrogenase activity	NRRL3_06423		NADP-dependent oxidoreductase domain-containing protein	36.695	1.94794	0.00708505
		NRRL3_07231		pyridoxal reductase	960.016	1.44663	0.0212815
		NRRL3_07946		pyridoxal reductase	976.55	1.54822	0.00149685
		NRRL3_10901		pyridoxal reductase	456.756	1.33043	1.19933e-05

## Sheet: GO4553
	Row.names	baseMean	log2FoldChange	FC up	FC	lfcSE	pvalue	padj	Length	Description
5	NRRL3_04221	163.353	0.369354	1.29177	1.29177	0.144874	0.000365095	0.0199137	5196	chitinase-like protein
10	NRRL3_07862	1470.73	-0.169923	0.88889	-1.125	0.0569342	0.000218536	0.0133914	1533	chitinase
11	NRRL3_08517	1006.79	-0.203932	0.868181	-1.15183	0.0659818	9.91897e-05	0.00740343	1452	beta-glucosidase
1	NRRL3_00523	16789.5	-0.238803	0.847448	-1.18001	0.0690079	2.65193e-05	0.00243756	3630	chitinase-like protein
8	NRRL3_05407	71.4063	-0.673499	0.626984	-1.59494	0.222128	8.54689e-05	0.00662851	957	endo-1,5-alpha-arabinanase
2	NRRL3_01365	30.1399	-9.64707	0.00124722	-801.784	2.87088	1.25596e-15	9.59068e-13	987	glycoside hydrolase family 16 protein
9	NRRL3_07085	83.9557	-11.3712	0.000377515	-2648.9	3.0701	1.34102e-21	1.90176e-18	1092	glycoside hydrolase family 16 protein
4	NRRL3_03998	130.827	-12.1003	0.00022775	-4390.77	3.15017	2.4968e-24	4.13096e-21	1107	glycoside hydrolase family 16 protein
6	NRRL3_04315	244.707	-13.1191	0.000112396	-8897.13	3.25908	1.69245e-28	3.36019e-25	1212	glycoside hydrolase family 16 protein
12	NRRL3_10021	274.172	-13.3073	9.86496e-05	-10136.9	3.28263	1.71954e-29	4.26747e-26	1101	glycoside hydrolase family 16 protein
3	NRRL3_02532	1585.2	-13.352	9.56413e-05	-10455.7	1.32213	4.74938e-39	4.71471e-35	1191	glycoside hydrolase family 16 protein
7	NRRL3_04809	495.581	-14.2471	5.1428e-05	-19444.7	3.36584	8.70324e-34	4.31985e-30	1275	glycoside hydrolase family 16 protein

## Sheet: GO5975
	Row.names	baseMean	log2FoldChange	FC up	FC	lfcSE	pvalue	padj	Length	Description
16	NRRL3_10372	1325.92	1.71856	3.29109	3.29109	0.273675	1.4083e-11	5.37701e-09	1197	aldose 1-/glucose-6-phosphate 1-epimerase family protein
6	NRRL3_04221	163.353	0.369354	1.29177	1.29177	0.144874	0.000365095	0.0199137	5196	chitinase-like protein
1	NRRL3_00249	2061.14	0.332811	1.25947	1.25947	0.0579291	4.62346e-10	1.31134e-07	1668	alpha-amylase
11	NRRL3_07842	1629.35	0.308491	1.23841	1.23841	0.0578086	4.36554e-09	1.03183e-06	1815	glycerol kinase
13	NRRL3_08347	1112.24	0.250586	1.18969	1.18969	0.0904384	0.000239973	0.014096	2109	glutamine-fructose-6-phosphate aminotransferase
12	NRRL3_07862	1470.73	-0.169923	0.88889	-1.125	0.0569342	0.000218536	0.0133914	1533	chitinase
14	NRRL3_08517	1006.79	-0.203932	0.868181	-1.15183	0.0659818	9.91897e-05	0.00740343	1452	beta-glucosidase
2	NRRL3_00523	16789.5	-0.238803	0.847448	-1.18001	0.0690079	2.65193e-05	0.00243756	3630	chitinase-like protein
9	NRRL3_05407	71.4063	-0.673499	0.626984	-1.59494	0.222128	8.54689e-05	0.00662851	957	endo-1,5-alpha-arabinanase
3	NRRL3_01365	30.1399	-9.64707	0.00124722	-801.784	2.87088	1.25596e-15	9.59068e-13	987	glycoside hydrolase family 16 protein
10	NRRL3_07085	83.9557	-11.3712	0.000377515	-2648.9	3.0701	1.34102e-21	1.90176e-18	1092	glycoside hydrolase family 16 protein
5	NRRL3_03998	130.827	-12.1003	0.00022775	-4390.77	3.15017	2.4968e-24	4.13096e-21	1107	glycoside hydrolase family 16 protein
7	NRRL3_04315	244.707	-13.1191	0.000112396	-8897.13	3.25908	1.69245e-28	3.36019e-25	1212	glycoside hydrolase family 16 protein
15	NRRL3_10021	274.172	-13.3073	9.86496e-05	-10136.9	3.28263	1.71954e-29	4.26747e-26	1101	glycoside hydrolase family 16 protein
4	NRRL3_02532	1585.2	-13.352	9.56413e-05	-10455.7	1.32213	4.74938e-39	4.71471e-35	1191	glycoside hydrolase family 16 protein
8	NRRL3_04809	495.581	-14.2471	5.1428e-05	-19444.7	3.36584	8.70324e-34	4.31985e-30	1275	glycoside hydrolase family 16 protein

## Sheet: GO42972
	Gene	Row.names	baseMean	log2FoldChange	FC up	FC	lfcSE	pvalue	padj	Length	Description
1	CrhE	NRRL3_01365	30.1399	-9.64707	0.00124722	-801.784	2.87088	1.25596e-15	9.59068e-13	987	glycoside hydrolase family 16 protein
2	CrhD	NRRL3_02532	1585.2	-13.352	9.56413e-05	-10455.7	1.32213	4.74938e-39	4.71471e-35	1191	glycoside hydrolase family 16 protein
3	CrhG	NRRL3_03998	130.827	-12.1003	0.00022775	-4390.77	3.15017	2.4968e-24	4.13096e-21	1107	glycoside hydrolase family 16 protein
4	CrhC	NRRL3_04315	244.707	-13.1191	0.000112396	-8897.13	3.25908	1.69245e-28	3.36019e-25	1212	glycoside hydrolase family 16 protein
5	CrhB	NRRL3_04809	495.581	-14.2471	5.1428e-05	-19444.7	3.36584	8.70324e-34	4.31985e-30	1275	glycoside hydrolase family 16 protein
6	CrhA	NRRL3_10021	274.172	-13.3073	9.86496e-05	-10136.9	3.28263	1.71954e-29	4.26747e-26	1101	glycoside hydrolase family 16 protein

## Sheet: GO 16x
	Row.names	baseMean	log2FoldChange	FC up	FC	lfcSE	pvalue	padj	Length	Description
1	NRRL3_01029	26.9398	1.93486	3.82342	3.82342	0.330879	3.00606e-10	9.04277e-08	750	short-chain dehydrogenase/reductase family protein
2	NRRL3_02295	169.141	0.946791	1.92758	1.92758	0.148109	7.70286e-12	3.1861e-09	750	short-chain dehydrogenase/reductase family protein
3	NRRL3_02963	166.279	0.442836	1.35927	1.35927	0.160208	0.000198884	0.0124171	963	short-chain dehydrogenase/reductase family protein
4	NRRL3_07451	227.722	0.572481	1.48708	1.48708	0.113835	2.21874e-08	4.78815e-06	786	short-chain dehydrogenase/reductase family protein
5	NRRL3_08605	339.853	0.422614	1.34035	1.34035	0.141018	9.88946e-05	0.00740343	1017	short-chain dehydrogenase/reductase family protein
6	NRRL3_11500	25.4979	0.870494	1.82829	1.82829	0.370281	0.000562084	0.027899	1152	NADP-dependent oxidoreductase domain-containing protein

## Sheet: GO8152
	Row.names	baseMean	log2FoldChange	lfcSE	FC up	FC	pvalue	padj	Length	Description
1	NRRL3_00008	65.7813	0.621158	0.21775	1.53811	1.53811	0.000149855	0.0100514	873	S-adenosyl-L-methionine-dependent methyltransferase domain-containing protein
2	NRRL3_00097	1619.09	-0.256447	0.0616209	0.837147	-1.19453	1.61476e-06	0.000216145	1917	lysophospholipase
3	NRRL3_00462	770.74	-0.293066	0.0998207	0.816165	-1.22524	0.000130157	0.00922903	6462	polyketide synthase AlbA/FwnA
4	NRRL3_00700	160.528	1.35826	0.329508	2.56375	2.56375	1.47928e-06	0.000203956	909	short-chain dehydrogenase
5	NRRL3_01029	26.9398	1.93486	0.330879	3.82342	3.82342	3.00606e-10	9.04277e-08	750	short-chain dehydrogenase/reductase family protein
6	NRRL3_01768	104.119	0.910763	0.207233	1.88004	1.88004	4.69279e-07	7.51376e-05	1041	ketoreductase
7	NRRL3_02192	2172.04	-0.304648	0.0787661	0.80964	-1.23512	4.86533e-06	0.000542676	1431	HAD hydrolase subfamily IA protein
8	NRRL3_02295	169.141	0.946791	0.148109	1.92758	1.92758	7.70286e-12	3.1861e-09	750	short-chain dehydrogenase/reductase family protein
9	NRRL3_02391	4994.38	0.174608	0.0629975	1.12866	1.12866	0.000322526	0.0179872	1221	catechol oxidase
10	NRRL3_02906	66.1411	0.810959	0.205663	1.75438	1.75438	3.31361e-06	0.000406101	1020	NmrA-like domain-containing protein
11	NRRL3_02929	94.1765	0.785643	0.220772	1.72386	1.72386	1.42409e-05	0.00144254	1311	NAD-dependent epimerase/dehydratase domain-containing protein
12	NRRL3_02963	166.279	0.442836	0.160208	1.35927	1.35927	0.000198884	0.0124171	963	short-chain dehydrogenase/reductase family protein
13	NRRL3_03145	7.70307	-0.0184582	0.0472238	0.987287	-1.01288	3.11474e-07	5.24067e-05	876	short-chain dehydrogenase/reductase family protein
14	NRRL3_04070	822.978	0.182891	0.075884	1.13516	1.13516	0.00055804	0.0278375	1038	short-chain dehydrogenase/reductase family protein
15	NRRL3_04112	939.828	0.244083	0.0699467	1.18434	1.18434	1.90512e-05	0.00182916	1959	L-arabonate dehydratase
16	NRRL3_04235	17.5864	1.21387	0.42534	2.3196	2.3196	0.000158285	0.0104753	1008	amidohydrolase-related domain-containing protein
17	NRRL3_04285	246.525	0.356647	0.112551	1.28045	1.28045	6.02179e-05	0.00486002	1518	aldehyde dehydrogenase
18	NRRL3_04315	244.707	-13.1191	3.25908	0.000112396	-8897.13	1.69245e-28	3.36019e-25	1212	glycoside hydrolase family 16 protein
19	NRRL3_05398	205.089	0.892577	0.133699	1.85649	1.85649	1.16973e-12	5.80598e-10	876	short-chain dehydrogenase/reductase family protein
20	NRRL3_05609	83.6247	0.588295	0.219744	1.50347	1.50347	0.000238993	0.014096	1053	NAD(P)-binding domain-containing protein
21	NRRL3_05763	558.105	-0.335868	0.0853191	0.792307	-1.26214	3.68675e-06	0.000435695	3690	calcium-transporting ATPase
22	NRRL3_06411	3324.13	0.145972	0.0571716	1.10648	1.10648	0.000648575	0.0305138	1083	oxidoreductase domain-containing protein
23	NRRL3_06447	44.0607	0.824369	0.282301	1.77076	1.77076	0.000121824	0.00882737	1035	dehydrogenase
24	NRRL3_06694	2098.65	0.160445	0.0608156	1.11763	1.11763	0.000466205	0.0241909	2199	prolyl oligopeptidase catalytic domain-containing protein
25	NRRL3_06778	87.0061	1.41567	0.236826	2.66784	2.66784	1.06792e-10	3.65561e-08	852	short-chain dehydrogenase/reductase family protein
26	NRRL3_06890	1204.93	0.231139	0.0693898	1.17376	1.17376	4.36106e-05	0.00379757	1359	L-galactonic acid dehydratase GaaB
27	NRRL3_07451	227.722	0.572481	0.113835	1.48708	1.48708	2.21874e-08	4.78815e-06	786	short-chain dehydrogenase/reductase family protein
28	NRRL3_07672	142.074	-0.442286	0.153157	0.735968	-1.35876	0.000138602	0.00948966	1392	kynureninase
29	NRRL3_07921	46.7209	1.42649	0.260051	2.68792	2.68792	2.0947e-09	5.19852e-07	753	short-chain dehydrogenase/reductase family protein
30	NRRL3_07947	20.1984	1.01105	0.426579	2.01538	2.01538	0.000536799	0.0270498	870	short-chain dehydrogenase/reductase family protein
31	NRRL3_08181	24624.2	0.149015	0.0560044	1.10881	1.10881	0.000431668	0.0229153	1383	NADP-dependent glutamate dehydrogenase GdhA
32	NRRL3_08347	1112.24	0.250586	0.0904384	1.18969	1.18969	0.000239973	0.014096	2109	glutamine-fructose-6-phosphate aminotransferase
33	NRRL3_08513	1628.04	-0.135491	0.0515854	0.91036	-1.09847	0.000579984	0.0285106	1437	squalene epoxidase domain-containing protein
34	NRRL3_08605	339.853	0.422614	0.141018	1.34035	1.34035	9.88946e-05	0.00740343	1017	short-chain dehydrogenase/reductase family protein
35	NRRL3_08790	5564.64	0.215951	0.0571804	1.16147	1.16147	9.98426e-06	0.00106443	16923	non-ribosomal peptide synthetase
36	NRRL3_09139	8316.54	0.280319	0.0397128	1.21446	1.21446	2.11762e-13	1.16787e-10	1566	UTP-glucose-1-phosphate uridylyltransferase
37	NRRL3_09244	4228.84	0.171765	0.0480284	1.12644	1.12644	1.9112e-05	0.00182916	2841	trehalose 6-phosphate phosphatase
38	NRRL3_10250	972.612	-0.520084	0.0689566	0.697331	-1.43404	2.23171e-15	1.47695e-12	1863	lysophospholipase catalytic domain-containing protein
39	NRRL3_10369	8238.96	1.76215	0.22685	3.39203	3.39203	3.42554e-16	2.83378e-13	849	S-adenosyl-L-methionine-dependent methyltransferase domain-containing protein
40	NRRL3_10374	3695.85	1.84876	0.284337	3.60191	3.60191	3.82839e-12	1.72747e-09	1071	enoyl reductase
41	NRRL3_10375	7312.41	1.80656	0.285132	3.49808	3.49808	1.2671e-11	5.03142e-09	7776	polyketide synthase
42	NRRL3_11100	20.6265	1.32863	0.367433	2.51164	2.51164	1.2828e-05	0.00131282	882	short-chain dehydrogenase/reductase family protein
43	NRRL3_11703	1666.62	-0.16754	0.0520632	0.89036	-1.12314	0.000137336	0.00948966	1539	beta-lactamase-related protein
44	NRRL3_11712	383.755	0.289414	0.118722	1.22214	1.22214	0.000522004	0.026711	987	short-chain dehydrogenase/reductase family protein

## Sheet: GO50236
	Row.names	baseMean	log2FoldChange	FC up	FC	lfcSE	pvalue	padj	Length	Description
1	NRRL3_06423	36.695	0.961949	1.94794	1.94794	0.319607	9.27829e-05	0.00708505	981	NADP-dependent oxidoreductase domain-containing protein
2	NRRL3_07231	960.016	0.532693	1.44663	1.44663	0.212103	0.000396603	0.0212815	990	pyridoxal reductase
3	NRRL3_07946	976.55	0.630612	1.54822	1.54822	0.176286	1.50786e-05	0.00149685	996	pyridoxal reductase
4	NRRL3_10901	456.756	0.411889	1.33043	1.33043	0.0853632	6.16158e-08	1.19933e-05	966	pyridoxal reductase
