# Supplementary material for: A seven-membered cell wall related transglycosylase gene family in Aspergillus niger is relevant for cell wall integrity in cell wall mutants with reduced α-glucan or galactomannan
Source: Cell Surf. 2020 Mar 21;6:100039. doi: 10.1016/j.tcsw.2020.100039 (PMC7389268; doi:10.1016/j.tcsw.2020.100039)
Supplement: Supplementary Table S4 — Yield percentages (dry weight/starting dry weight) after alkali fractionation and dialysis from individual bioreactor samples (BR_TvL_#). Biological replicate cell wall samples from both wild type (MA234.1; BR_TvL_15 and BR_TvL_18) and seven-fold crh mutant (TLF39; BR_TvL_16 and BR_TvL_18) were fractionated as described in Section 2.4.1. [file mmc4.xlsx]

## Sheet: Sheet1
	ASF-I (%)	ASF-II (%)	AIF (%)	Total recovery (%)
MA234.1 (BR_TvL_15)	13	3	36	52
MA234.1 (BR_TvL_18)	12	3	39	54
TLF39 (BR_TvL_16)	13	2	40	55
TLF39 (BR_TvL_17)	13	3	38	54
